# Supplementary material for: Molecular signature of clinical severity in recovering patients with severe acute respiratory syndrome coronavirus (SARS-CoV)
Source: BMC Genomics. 2005 Sep 21;6:132. doi: 10.1186/1471-2164-6-132 (PMC1262710; doi:10.1186/1471-2164-6-132)
Supplement: Additional File 7 — Complete microarray data [file 1471-2164-6-132-S7.zip]

Archive with 1 entries (1 files):
- Additional file 7.xls
