# Supplementary material for: Molecular signature of clinical severity in recovering patients with severe acute respiratory syndrome coronavirus (SARS-CoV)
Source: BMC Genomics. 2005 Sep 21;6:132. doi: 10.1186/1471-2164-6-132 (PMC1262710; doi:10.1186/1471-2164-6-132)
Supplement: Additional File 7 — Complete microarray data [file 1471-2164-6-132-S7.zip › Additional file 7.xls]

## Sheet: 7334
GMRCL_ID	Genes name	UGCluster	LLID	Symbol	CYTOBAND(dbEST)		CytoBand	NC-1	NC-2	NC-3	NC-4	NC-5	NC-6	NC-7	NC-8	NC-9	NC-10	NC-11	IN-1	IN-2	IN-3	IN-4	IN-5	IN-8	IN-7	IN-11	IN-12	IN-14	IN-16	AS-21	AS-20	AS-32	AS-33	AS-37	AS-41	AS-35	AS-1	AS-7	AS-29	AS-39	RS-43	RS-18	RS-8	RS-52	RS-53	RS-54	RS-45	RS-75	RS-86
1	decorin	Hs.433989	1634	DCN	X	5931	Xp22.31	0.0245205	-0.105332	0.571559	-0.255027	-0.095471	-0.108208	0	0.11837	-0.171296	0.0714265	-0.106688	-0.111729	-0.244297	0	0	0	0	0.104683	0	-0.052325	0.805796	0.220399	0	0.343848	0.201461	0	0	0	-0.067759	0	0	0	0	0	0	-0.009889	0.539348	0	0	-0.018783	0.175986	0.201742
2	Nijmegen breakage syndrome 1 (nibrin)	Hs.25812	4683	NBS1	8q21-q24	4683	8q21-q24	0.066499	-0.203077	0.0797835	-0.221179	0.0806665	0.068912	-0.265002	-0.105274	0.143265	0.368536	-0.156755	0.124767	0.436819	0	0.457498	0.636442	0.215394	0.410275	0.104687	0.997921	0.529173	0.329027	0.11706	0.0036455	-0.797763	-0.092445	-0.069531	-0.327072	0	-0.120132	0.154451	-0.293679	-0.308526	-0.494037	0	-0.052233	-0.100335	-0.123526	-0.585357	0	0.22676	0.0716175
3	hypothetical protein MGC12538	Hs.246759	84832	MGC12538	???	84832	1q23.2	1.20432	0.109878	1.15442	0.225066	0.900559	0.412487	-0.105792	-0.38547	0.223139	-0.138883	-0.166377	0.017522	0.189328	0	0.99696	0.122792	0	1.17496	0.26279	0.796331	1.48365	1.3946	0.888951	1.1851	0.80769	-0.096375	1.65638	1.02877	0.258893	0	1.68223	1.35621	0	0.926128	0.150397	0.808479	1.47361	0.549401	0.207522	0.178925	0.26957	0.873335
4	core-binding factor, beta subunit	Hs.179881	865	CBFB	16q22.1	865	16q22.1	0.716219	0.161742	0.0859345	0.032464	0.165067	0.185539	-0.303345	0.0754925	-0.20257	0.251039	0.068913	-0.310679	0.650808	0	-0.104236	0.20437	0.236891	0.387967	0.193381	1.01603	-0.077907	-0.165719	-0.705523	-0.769026	-1.47362	-0.978803	-0.835259	-1.09116	-1.15736	-0.142482	-0.690631	-1.00654	-0.912986	-0.965002	-0.363407	-0.817898	-0.146311	-0.616608	-1.12195	-0.39243	-0.073235	-0.439812
5	chemokine (C-X-C motif) ligand 11	Hs.103982	6373	CXCL11	4q21.2	6373	4q21.2	0.0502485	0.187392	0.051505	0.223129	0	0	0	-0.062433	0	0.130133	0	0.078673	0.529813	0	0	0	0	0	0	0	0.631236	0	0	0	-0.0087275	0	0	0	0.0074675	0	0	0	0	0	0	0	-0.110716	0	0	0	0	0.263632
6	amylase, alpha 2B; pancreatic	Hs.335493	280	AMY2B	#N/A	0		0.366268	0.072921	-0.204672	0.188811	0.073006	0.316358	-0.144672	-0.270881	0.0675045	0.195573	-0.123872	0.010264	0.000975	0	-0.131674	-0.336648	0.259901	0.115884	-0.170553	0.276947	-0.048511	-0.131005	-0.233511	-0.783352	-0.968016	-0.128469	-0.100788	-0.57025	-0.738656	-0.140265	-0.077576	-0.372318	-0.439103	-0.819915	0	-0.479718	-0.295167	-0.342795	-0.955261	-0.108805	0.0197985	-0.321578
7	insulin	Hs.89832	3630	INS	11p15.5	3630	11p15.5	0.0836395	-0.0594475	0.232344	-0.160999	-0.147798	-0.124127	0	-0.0850195	-0.005509	0.15426	-0.250477	-0.234376	-0.013905	0	0	0	0	-0.24905	0.077116	-0.082443	-0.032651	0.375697	-0.0146765	-0.02025	-0.50987	0	0	0	-0.272764	0	0	0	0	0	0	-0.308703	-0.405751	-0.044989	0	0	0	-0.292735
8	grancalcin, EF-hand calcium binding protein	Hs.79381	25801	GCA	2	25801	2q24.3	-0.11052	-0.058549	-0.490729	-0.262587	-0.745842	0.212523	-0.036683	-0.131752	0.622873	-0.0422415	-0.279573	-0.524421	0.129498	-0.186285	-0.011064	0.057512	0.003995	-0.775143	-0.792116	0.005057	-0.463643	-0.333141	-2.04273	-2.09833	-3.61232	-2.60332	-0.680387	-2.22979	-2.17732	-1.5441	-1.42275	-1.89863	-1.16237	-2.26399	-0.549146	-3.21192	-1.39587	-0.833853	-2.09546	-2.14625	-1.3615	-0.75997
9	transaldolase 1	Hs.77290	6888	TALDO1	11p15.5-p15.4	6888	11p15.5-p15.4	-0.718302	0.185545	-0.391879	-0.136157	-0.631727	-0.225192	0.077032	0.0905745	0.318486	-0.004091	-0.121851	0.168332	-0.631598	0.042574	-0.115765	0.268301	-0.655778	-0.945181	-0.366361	-0.56545	-1.25697	-1.01441	-0.838887	-0.900846	-0.805158	-1.11945	-0.750094	-0.082026	-0.0549215	-0.423167	-0.208987	-0.413095	-0.094913	-0.976503	0.105241	-0.554755	-1.25594	-0.235919	-0.933983	-0.691186	-0.319994	-0.245943
10	paired box gene 6 (aniridia, keratitis)	Hs.89506	5080	PAX6	11p13	5080	11p13	0.178208	-0.285644	0.153853	-0.115163	0.267188	0.293699	-0.114929	0.105897	0.348296	0.0208305	-0.0457635	0.350213	-0.190736	0	0	0	0	0.080697	-0.07845	0.178895	0.473267	-0.140638	0.447465	0.0660275	-0.153916	0.258928	0	0	-0.08115	0	0.357726	0	0	0.088539	0	0	-0.023824	0.0696255	0.34905	0	0.23792	-0.076625
11	paired box gene 8	Hs.73149	7849	PAX8	2q12-q14	7849	2q12-q14	-0.573893	0.198348	-0.0504595	-0.188127	-0.548432	-0.450587	0.0630005	-0.088429	0.773684	-0.0613495	-0.152348	0.079981	-0.496899	-0.050995	0.169339	0.151777	0	-0.472541	-0.202846	-0.016574	-0.881683	-0.349431	-0.312269	-0.688434	-0.341732	0	-0.1403	0.425539	0.0100955	0	0.220435	-0.108718	0.553433	0.014049	-0.07294	-0.132573	-1.02745	-0.0757645	-0.202403	0	0.144571	0.253009
12	KIAA0471 gene product	Hs.242271	9910	KIAA0471	1q24-q25	9910	1q24-q25	0.500492	-0.139553	-0.180181	0.031946	-0.275363	0.20818	-0.212494	-0.067581	-0.0378085	0.031253	-0.225684	-0.279934	-1.02726	-1.16622	-0.347816	-0.425001	0	-0.231575	-0.798975	0.305372	-0.086466	-0.527928	-0.15036	-0.555152	-1.38948	-0.635167	-0.576241	-0.540024	-0.411224	0	-0.807881	-1.16444	-1.05755	-1.01187	-0.28411	-1.16806	-0.229425	0.679046	-0.746914	-0.179432	0.028296	-0.138726
13	sarcolipin	Hs.334629	6588	SLN	11q22-q23	84783	11q22-q23	-0.146037	0.268734	0.18291	-0.041108	0.221974	0.0500755	-0.215878	0.183591	-0.0245935	0.109477	0.0854505	0.037604	-0.168006	0	0	0	0	0	0	0	-0.458329	-0.128542	-0.0820645	-0.157682	-0.37642	0	0	0	0.046164	0	0	0	0	0	0	0	-0.77779	0.126152	0	0	0.109085	0.295538
14	elastase 2A	Hs.21	63036	ELA2A	12q13	1990	12q13	0.504729	0.0921	-0.131482	-0.10676	0.104751	-0.0697355	-0.270078	-0.0482915	0.229758	0.000528	0.312887	0.233605	-0.414644	0	0	0	0	-0.240253	-0.396832	0.139045	0.019918	-0.317855	0.073965	0.0121925	-0.746314	-0.010102	-0.052266	-0.336328	-0.346195	0	0.236111	0	-0.030364	-0.174633	0	0.000906	-0.200955	0.508957	-0.123384	-0.0605185	0.0082395	-0.227286
15	pancreatic lipase-related protein 2	Hs.143113	5408	PNLIPRP2	10	5408	10q26.2	-0.224522	0.178395	-0.294823	-0.298783	0	-0.043973	-0.115291	-0.248475	-0.0112455	-0.002369	0.084918	0.126224	-0.246309	0	0	0	0	0.033294	0	0.059746	-0.088101	0.364679	-0.179379	-0.131948	-0.267829	0	0	-0.026187	-0.248328	0	0.048545	0	0	0	0	0	-0.422406	-0.33496	-0.029741	-0.080929	-0.0370565	-0.042316
16	mutL homolog 1, colon cancer, nonpolyposis type 2 (E. coli)	Hs.433618	4292	MLH1	3p21.3	4292	3p21.3	0.118362	-0.0194515	-0.257045	-0.037488	-0.476994	0.210762	-0.040513	-0.100503	0.276236	0.122883	0.220174	-0.262964	-0.189912	-0.493542	0.178677	-0.092714	0	-0.350955	-0.274043	0.422746	-0.011525	-0.204893	-0.901786	-0.363492	-0.895934	-0.762035	-0.455477	-0.962838	-0.678756	0	-0.628396	-0.721651	-0.751249	-0.621938	0	-0.622129	-0.0640505	-0.243172	-0.544276	-0.156191	0	-0.438514
17	BRIX	Hs.38114	55299	BRIX	5p13.2	5810	5p13.2	0.007277	0.184074	0.203893	0.090932	-0.0406695	-0.161103	-0.05603	0.006779	0.481801	-0.0630385	-0.285878	-0.151519	-0.571901	-0.067955	-0.115177	0.082139	0	-0.767739	-0.327148	-0.253875	-0.276148	-0.057792	0.037157	-0.306857	-0.147328	-0.368789	-0.026117	0.215314	0.109884	-0.202831	-0.022986	0.100069	0.625005	-0.570048	0.272274	-0.284625	-0.493544	-0.2375	-0.200939	-0.127489	-0.136933	0.173037
18	Data not found	Data not found	0		#N/A	0		-0.164959	0.031243	-0.398766	-0.178286	-0.190866	0.024311	0.13404	-0.173851	0.311434	-0.0506805	-0.326323	0.080756	0.328238	0.784646	0.548391	0.397509	-0.28561	-0.124228	-0.194211	0.077046	-0.027586	0.255362	0.22652	0.998694	0.25732	-0.165629	-0.072605	0.256157	0.294915	0.330852	-0.604901	0.42737	0.651301	-0.274453	0.349201	0.361245	0.414291	0.571312	-0.515598	0.045174	-0.3209	0.169374
19	Data not found	Data not found	0		#N/A	0		0.299511	0.304275	0.431908	-0.277865	-0.328626	0.0833755	-0.532432	-0.004322	0.122901	-0.035082	-0.05488	-0.382454	-0.270452	-0.238659	0.128347	1.10636	-0.014562	0.038196	-0.155203	0.249104	-0.368854	0.014253	-1.45994	-0.731445	-2.04287	-1.24016	-1.03061	-1.59644	-1.62268	0.204357	-0.452069	-1.12388	-1.39696	-1.21337	-0.186059	-2.02138	-0.528457	-0.482872	-0.738421	-0.740189	0.040746	-0.263597
20	suppressor of cytokine signaling 2	Hs.405946	8835	SOCS2	12q	8835	12q	0.255224	0.468579	-0.307781	-0.213101	-0.0294985	0.177543	-0.109463	-0.266161	0.216962	-0.032293	-0.179833	-0.063431	0.054901	0	0	-0.138429	0	0.05359	-0.540336	0.179634	-0.406332	-0.287261	-0.195011	-0.128712	-0.22469	-0.166624	0.028419	0.008678	-0.218872	0	-0.384035	0	0	-0.186128	0	-0.08368	-0.173179	0.338595	-0.385496	-0.0240195	0	-0.0103215
21	translational inhibitor protein p14.5	Hs.18426	10247	UK114	8q22	10247	8q22	-0.0184745	0.0522945	-0.223072	-0.287975	0	-0.052657	0	-0.213335	-0.0058555	0.0626105	-0.100939	0.2353	0.017312	-0.124045	0	0.564655	0	-0.1265	0	0	-0.639502	-0.193081	0.0563945	0	-0.448279	0	0.045756	0	-0.269791	0	0	0	0	0	0	-0.989054	-0.486976	0.499627	0	0	0.049833	-0.12728
22	regenerating islet-derived 1 alpha (pancreatic stone protein, pancreatic thread protein)	Hs.49407	5967	REG1A	2p12	5967	2p12	-0.051591	-0.146757	-0.287008	0.251292	0.0972565	-0.108072	-0.002035	0.12647	-0.0739265	-0.01548	-0.343635	0.234795	0.287741	0	0	0	0	0.344021	-0.753139	0	0.034833	0.081268	0	-0.0574385	-0.097571	0	0	0.113787	-0.0011015	0	-0.295553	0	0	0	0	0	-0.0108135	0.163741	-0.024846	0	0	0.0828065
23	protease, serine, 2 (trypsin 2)	Hs.241561	5645	PRSS2	7q35	5645	7q34	-0.141356	0.162116	-0.0322945	-0.0548445	-0.231362	0.124169	0	-0.251248	0	0.0418005	-0.26548	-0.352058	-0.308864	0	0	0	0	0.34848	0	-0.166823	-0.26369	0.043208	0	-0.086991	-0.0154285	0	0	0	-0.0850555	0	0	0	0	0	0	-1.06888	-0.0077285	-0.0142095	0	0	-0.101985	0.275813
24	splicing factor, arginine/serine-rich 7, 35kDa	Hs.184167	6432	SFRS7	2p22-p21	6432	2p22-p21	0.161512	-0.141801	0.113326	0.353208	0.131294	0.243671	-0.138947	-0.140177	0.0579595	0.190079	-0.199071	0.121357	0.332777	0	0	0	0	0.396828	-0.284406	0.639985	-0.074028	-0.082787	-0.016247	-0.437327	-0.315865	0	0	-0.282959	-0.203373	0	-0.309122	0	0	0	0	0	0.168324	-0.12766	-0.039905	0.260051	0	-0.153649
25	prostaglandin E receptor 2 (subtype EP2), 53kDa	Hs.2090	5732	PTGER2	5p13.1	5732	14q22	-0.145399	-0.002673	0.125214	-0.182431	-0.189375	-0.219577	-0.051768	0.249192	0.105865	-0.116285	-0.098387	-0.219874	-0.206774	-0.138198	0.092027	0.064083	0	-0.145796	-0.237805	0.205587	0.245702	-0.335509	-0.0350025	0.040551	-0.155733	-0.171522	0.329506	0.118879	-0.148945	0.028735	0.261951	0.04495	0.395073	-0.033887	-0.205832	-0.449264	-0.433692	-0.228629	-0.04302	-0.246057	-0.113352	0.215468
26	ATP-binding cassette, sub-family B (MDR/TAP), member 10	Hs.1710	23456	ABCB10	1q42	23456	1q42	0.247057	0.046938	-0.193377	-0.027358	-0.252256	0.218567	-0.496999	-0.0766835	-0.0535025	-0.0484205	0.36699	-0.099719	-0.241805	-0.46562	-0.275121	-0.196382	0	0.088766	-0.077035	0.551999	-0.702238	-0.213559	-0.834568	-0.444916	-0.922956	-0.885044	-0.566378	-0.569551	-0.610096	-0.046517	-0.745725	-0.595862	-0.601983	-0.822042	-0.118334	-0.608298	-0.158586	0.505204	-0.70307	-0.221438	-0.0090425	-0.317514
27	DKFZp564D177 protein	Hs.24608	25934	DKFZp564D177	9	25934	9	0.0347085	-0.0881785	-0.080946	-0.244108	0.0747205	0.287372	-0.403485	-0.023313	-0.28313	0.066372	-0.23767	0.161723	0.70816	0.060983	0.6513	0.367287	0	0.892048	0.40348	1.12015	0.318535	0.218334	-0.301681	-0.169772	-0.93209	0	-0.28908	-0.473621	-0.632621	0.022829	-0.444407	0.004612	-0.477064	0	0	-0.78732	-0.134833	-0.375804	-0.449267	-0.145068	0.146064	0.236837
28	Data not found	Hs.432986	0		#N/A	0		0.281839	0.007868	0.0963635	0.03225	0.143645	0.479924	0.012711	0.0166755	0.0028195	0.0164075	0.193863	0.386733	-0.027498	0	0	0	0	0	-0.106483	0.557972	0.120842	0.130314	-0.313491	-0.00221	0.029069	0	0	0	-0.116687	0	-0.044217	0	0	0.066854	0	0	0.309225	0.488258	-0.226651	0	0	0.024934
29	complement component 9	Hs.1290	735	C9	5p14-p12	735	5p14-p12	-0.114962	-0.0829475	-0.211352	-0.148223	-0.0452145	-0.824875	-0.488329	-0.0469165	0.661725	0.0684665	-0.12911	-0.039574	0.229663	0.287826	0.843773	1.16553	0.644256	0.351114	-0.332586	0.21137	0.476747	0.714255	0.484227	0.714503	0.507965	1.73697	0.64893	0.370261	-0.38607	1.6601	1.13631	1.39146	1.38698	0.815617	0.787369	0.479267	-0.796596	-0.205141	-0.393295	0.186941	0.443285	0.284751
30	PHD finger protein 3	Hs.78893	23469	PHF3	6q12	23183	6q12	0.0497015	-0.0198485	0.093482	-0.261228	0.0513585	0.100968	-0.0134225	0	-0.136701	0.088822	0.0655835	0.146726	0	0	0	0	0	0	0	0.23467	0.182369	0.350639	0.234363	0.107325	0.0974265	0.265056	0	0	-0.106108	0	-0.062177	0	0	0	0	0	0.280886	0.141173	0	0	0	0.0958675
31	Homo sapiens, H4 histone family, member A, clone MGC:29783 IMAGE:4647914, mRNA, complete cds	Hs.278483	0		6p22-p21.3	8362	6p22-p21.3	-0.115131	0.0757135	-0.0101425	0.0785895	0.0991875	0.165772	-0.298509	-0.001648	0.116376	0.0805145	0.06028	0.196231	0.419769	0	0	0	0	0.427752	0	-0.113201	0.115874	0.575897	0.22243	0.158658	0.255368	0	0	0.002642	0.157351	0.165575	0.249057	0	0.091655	0	0	-0.375888	-0.05825	0.0932215	0.199117	0.001986	0.110632	0.461716
32	ALL1-fused gene from chromosome 1q	Hs.75823	10962	AF1Q	1q21	10962	1q21	0.0625205	0.050971	-0.0264995	0.194584	0.123784	0.122602	0.112076	0	-0.0201505	-0.044971	-0.010579	-0.007803	-0.136477	0	0	0	0	0.078949	-0.092398	0.007135	0.368248	-0.003672	0.222406	-0.50155	-0.0522435	0	0	0	-0.290243	0	0	0	0	-0.10606	0	0	-0.0328745	-0.266819	0	0	0	-0.114314
33	deoxycytidine kinase	Hs.709	1633	DCK	4q13.3-q21.1	1633	4q13.3-q21.1	0.779799	-0.24803	0.012176	0.087324	0.049924	0.421633	-0.232826	-0.290328	-0.465929	0.212679	0.0489355	-0.675323	0.222046	-0.112121	-0.608864	-0.378321	0	0.021919	0.147881	0.851651	-0.552772	-0.359757	-0.71704	-0.929432	-1.26255	-0.200842	-0.62463	-0.823405	-1.04617	-0.275739	-1.01995	-0.73572	-0.750704	-0.182746	-0.21431	-1.90656	-0.835634	-0.251617	-0.78777	-0.517299	-0.292865	-0.485026
34	solute carrier family 16 (monocarboxylic acid transporters), member 1	Hs.75231	6566	SLC16A1	1p13.2-p12	6566	1p12	0.117489	0.520869	-0.016029	0.184639	0.093857	0.3718	0	-0.144751	-0.17857	0.100655	-0.375491	0.295669	0.629999	0	0	0	0	0.783441	-0.249981	0.240892	0.21852	-0.411108	0	-0.126504	0	0	0	0.142463	0.196388	0	-0.196075	0	0	0	0	0	0.181659	2.03864	-0.18193	0	0	-0.156446
35	H2A histone family, member Y	Hs.75258	9555	H2AFY	5q31.3-q32	9555	5q31.3-q32	-0.022381	-0.0174285	-0.386155	0.152001	-0.808236	0.228725	-0.11793	0.260709	0.311111	-0.0202005	-0.253557	-0.105721	0.320922	0.19691	0.062766	0.216042	0.255377	-0.270282	-0.066005	-0.015077	-0.417569	-0.085152	-0.795285	-0.472467	-0.735212	-1.01711	-0.064365	-0.79073	-0.945824	-0.040071	0.316414	-0.677662	-1.14218	-1.12488	-0.046567	-0.733089	-0.326763	-0.685039	-1.15741	-0.897369	-0.656939	-0.757761
36	tumor protein p53-binding protein	Hs.179982	10210	TP53BPL	12p12.1-p11.2	10210	12p12.1-p11.2	0.050615	0.328358	-0.208865	-0.184512	0.062259	0.0672705	0.0482175	-0.034821	-0.260656	-0.09557	-0.302103	-0.37038	-0.05406	0	0	0.007596	0	0.2695	-0.135168	0.426424	0.308224	-0.043621	-0.0885025	-0.129758	-0.398229	0.013593	0	-0.336321	-0.120176	0	-0.461254	0	0	-0.146439	0	0	-0.0610275	0.505004	-0.190904	0	0	-0.059496
37	arginase, liver	Hs.332405	383	ARG1	???	0		-0.136379	0.026954	-0.432971	0.242174	-0.194439	0.080831	0.0132485	-0.175316	0.03425	0.0254935	-0.218912	0.935193	0.26781	0.637289	0	0	0	-0.435193	0.617593	-0.08918	-0.083094	-0.084726	-0.427953	-0.320786	-0.61817	0	1.67387	0	0.669737	0.472069	0.558588	0	0	0	0	-0.659059	0.435657	-0.0164085	-0.481741	-0.0326985	-0.12204	0.567708
38	protease, serine, 1 (trypsin 1)	Hs.394899|Hs.419094	5644	PRSS1	7q35	5644	7q34	0.104833	0.185082	-0.252677	0.0832105	-0.0993725	0.139482	0.107298	-0.0785875	-0.250943	0.062625	0.064868	0.138478	0.514099	0	0	0	0	-0.121202	-0.089796	0.480016	-0.3665	-0.413968	-0.0050605	-0.135283	-0.360319	0	0	-0.163992	0.249015	0	0	0	0	0	0	0	-0.0878185	0	-0.302218	0	0	-0.107404
39	Data not found	Data not found	0		#N/A	0		-0.036751	0	-0.051402	0	0	0	0	0.02507	0	-0.100991	0	0	0.553638	0	0	0	0	0.018112	-0.319725	0	0.291287	0.138279	0	0	0.038145	0	0.330289	0	0.239371	0	0	0	0	0	0	0.017783	0.133614	0	0	0	0	0.316902
40	high mobility group nucleosomal binding domain 4	Hs.236774	10473	HMGN4	6p21.3	10473	6p21.3	0.319022	0.080426	-0.263143	0.319539	-0.296054	0.462861	-0.29964	-0.24154	-0.283452	0.196637	-0.0220185	-0.623748	0.070571	0	-0.122616	0.060224	-0.266618	0.323924	-0.292721	0.259402	-0.456042	-0.323053	-1.32499	-1.03987	-1.63793	-1.21585	-0.961305	-1.37676	-1.27746	0	-0.941638	-1.54175	-1.53847	-0.996292	-0.477448	-1.46103	-0.181351	-0.333546	-0.762393	-0.918987	-0.424679	-0.693553
41	YY1 transcription factor	Hs.97496	7528	YY1	14q	7528	14q	0.58433	0.110766	0.388051	0.0169635	0.142025	0.255597	-0.184034	0.162214	-0.295674	0.0944685	-0.049842	-0.932346	-0.165529	-0.401893	-0.138597	0.299986	0	0.023253	0.281091	0.417174	0.139911	-0.089972	-0.256495	-0.301862	-0.847429	-0.581762	-0.363383	-0.708701	-0.633844	-0.136607	-0.352381	-0.314677	-1.10505	-0.71436	-0.282359	-0.575568	-0.131055	-0.309267	-0.348898	-0.651609	-0.56116	-0.119379
42	secreted phosphoprotein 1 (osteopontin, bone sialoprotein I, early T-lymphocyte activation 1)	Hs.313	6696	SPP1	4q21-q25	6696	4q21-q25	-0.067001	-0.153473	-0.0352195	0.243508	0.0892115	0.251064	0.106779	0	0	0.0428075	0.111741	-0.068745	0	0	0	0	0	0	0	-0.05408	-0.187167	0.223837	0	0.882791	0.047418	-0.002434	0	0	-0.205822	0	0	0	0	0	0	0	0.108631	0.0077685	0	0	0	0.0443345
43	transmembrane trafficking protein	Hs.74137	10972	TMP21	14q24.3	10972	14q24.3	0.305549	0.132684	0.0237895	0.0055925	0.009766	-0.023216	-0.0156665	0.19838	0.029379	0.027806	-0.0007085	-0.101711	-0.086789	-0.315788	-0.12634	-0.138648	0.07405	0.170099	-0.032034	0.255423	-0.670672	-0.231223	-0.135611	0.022191	-0.0473565	0.082355	0.069015	-0.053633	-0.241832	0.066641	-0.079157	-0.105763	-0.36602	0.0985	-0.163293	-0.038834	0.0346835	-0.14932	-0.135731	0.0236015	-0.0661775	-0.021581
44	KIAA0650 protein	Hs.8118	23347	KIAA0650	#N/A	0		0.340238	-0.0947765	0.304706	-0.006188	0.037911	0.254155	-0.252744	-0.0392635	0.0537185	0.189185	-0.0745715	-0.078437	-0.1443	-0.168315	0.351227	0.157188	0.141633	0.597877	0.043089	0.416364	0.124568	0.159512	0.265213	0.115146	-0.183011	0.38922	0.165687	-0.411585	-0.478622	0.169875	-0.101192	-0.025466	-0.038032	0.266047	0.143257	-0.770495	-0.041624	-0.106717	-0.030291	-0.091148	0.190807	0.10429
45	albumin	Hs.184411	213	ALB	4p16.3	213	4q11-q13	0.39651	0.0801465	0.287347	0.073331	0.398565	0.208674	-0.140979	0.0677565	0.0680385	-0.0039655	0.117734	0.047822	0.214944	-0.148783	0.20899	-0.139847	0.572651	0.528595	0.28934	0.393489	0.648609	0.454978	0.75279	0.285126	0.211027	1.03057	0.701909	0.33537	-0.068775	0.591411	0.399013	0.903839	0.442538	0.663872	0.082364	0.162477	0.247152	0.009369	0.418645	0.335646	0.216937	0.318292
46	phospholipase A2, group IB (pancreas)	Hs.992	5319	PLA2G1B	12q23-q24.1	5319	12q23-q24.1	0.582547	-0.0531865	0.304992	0.005595	0.247696	-0.009337	-0.157496	0.001894	0.241857	-0.006592	0.123923	0.080367	-0.126254	0.091318	0.32186	0.025508	0.311454	0.352836	0.12534	0.511826	0.441148	0.571138	0.523815	0.398321	0.314341	0.553849	0.534583	0.317091	-0.046391	0.7001	0.41593	0.56569	0.950063	0.901034	0.705438	0.311701	0.387261	0.114093	0.40518	0.245264	0.45115	0.419413
47	general transcription factor IIA, 2, 12kDa	Hs.76362	2958	GTF2A2	15	2958	15q21.2	0.15568	-0.257717	-0.200257	0.0864705	-0.325458	0.16647	-0.081623	0.184697	-0.25042	-0.020449	0.0615045	0.195344	0.296147	-0.353003	0.19084	-0.395833	0	0.321304	0.148907	0.210828	0.01614	0.187749	-0.402811	-0.146293	-0.36376	0	-0.368385	-0.28853	-0.272066	-0.148396	-0.048975	0	-0.616977	0	0	-0.153451	0.030759	-0.259562	9e-06	-0.206468	0.0237275	0.165112
48	general transcription factor IIH, polypeptide 3, 34kDa	Hs.30724	2967	GTF2H3	12	2967	12q24.31	0.63299	0.0245485	0.512427	0.042777	0.195244	0.068901	-0.363455	0.0308615	0.156804	0.060417	0.0829535	-0.17815	-0.120583	-0.015324	0.326981	-0.126324	0.305313	0.449783	0.185138	0.401884	0.546925	0.587594	0.485837	0.365961	0.246468	0.384949	0.38817	0.173497	-0.230373	0.41921	0.467891	1.13827	0.770019	0.906795	0.682798	0.133028	0.405728	-0.088571	0.24371	0.239327	0.304015	0.406245
49	interferon-induced protein 35	Hs.50842	3430	IFI35	17q21	3430	17q21	0.424867	0.0076375	-0.0959795	0.335607	0.141165	0.0753445	-0.341873	-0.0377765	0.476969	0.292253	-0.409302	-0.064927	0.816116	1.22835	0.136511	1.35311	0	1.14436	0.365443	0.077496	-0.538892	-0.264422	-0.511716	1.15662	0.835747	0	0.266298	-0.180613	-0.340164	0.654845	0.4269	0.061973	1.15491	0	0	0.034712	-0.387059	-0.0865715	-0.036387	0.348454	0.065549	0.52761
50	small nuclear ribonucleoprotein polypeptide F	Hs.105465	6636	SNRPF	???	6636	12q21.33	0.0101945	0.109471	-0.536191	0.078452	0.0474565	0.209932	-0.287108	-0.21466	-0.17485	0.036467	-0.132206	-0.007588	0.385824	0	-0.041342	-0.075336	0.133557	0.191903	-0.189265	0.043275	-0.404828	-0.220702	-0.659148	-0.456541	-0.460798	-0.623435	-0.339264	-0.675865	-0.545524	-0.126879	-0.363256	-0.580273	-0.958027	-0.901985	-0.095352	-0.754927	-0.175683	-0.263025	-0.550291	-0.523184	-0.366022	-0.272128
51	nuclear matrix protein NMP200 related to splicing factor PRP19	Hs.173980	27339	NMP200	11q12.2	27339	11q12.2	0.527786	-0.0139335	0.441026	0.211975	0.17403	0.126799	-0.296501	0.148543	0.0527885	0.15672	-0.0454065	-0.049096	-0.002034	0.098003	0.015384	-0.122871	0.596617	0.422077	0.028489	0.169474	0.267516	0.591152	0.208979	0.163967	0.321261	0.393809	0.388031	0.220654	-0.02103	0.218213	0.279402	0.336314	0.447863	0.524508	-0.018604	-0.228463	0.315839	-0.0394735	0.13538	0.338967	-0.0233815	0.257095
52	haptoglobin	Hs.75990	3240	HP	16q22.1	3240	16q22.1	0.237894	0.406241	-0.0158985	-0.224095	-0.032991	0.139797	-0.127739	-0.286463	-0.0877005	0.17909	-0.187221	1.62675	0.68031	0	0.479234	0.387278	0	0.636244	0.076566	0.607303	0.451428	0.23165	0.594047	0.548461	0.236642	0.404893	2.28245	0.363895	1.69386	0	0.372122	0	0.099032	-0.148273	0	0.043618	0.865469	0.399643	0.292079	0.00777	0.0797505	1.05668
53	carboxyl ester lipase (bile salt-stimulated lipase)	Hs.406160	1056	CEL	9q34.3	1056	9q34.3	-0.710151	-0.580513	-0.101526	0.129228	0.0300355	0.100953	0.043051	0.077154	-0.018852	0.064503	0.016636	0	0.148964	0.449274	0	0	0	-0.031774	0	0	-0.316818	-0.525815	0.025994	-0.0973015	-0.41162	0	0.047084	0	0.229439	0	0	0	0	0	0	-0.111633	0.119214	0.152703	0	0.353871	-0.102309	0.172536
54	chromosome 18 open reading frame 1	Hs.153498	753	C18orf1	18p11.2	753	18p11.2	-0.660385	-0.30419	-0.0135015	-0.21796	0.103989	0.0716	0.417325	-0.10305	-0.0896555	-0.0492145	0.0847095	0.876937	0.190472	0	0.1867	0.182054	0	-0.020027	0.552123	0.059745	-0.096769	0.003522	0.424516	0.622451	0.895273	1.12045	0.941576	0.977901	0.773282	0	0.081348	0.510134	0.838053	0.229393	0	0.237831	0.522833	0.944295	0.377158	0.328889	0.155954	0.611783
55	hypothetical protein FLJ11149	Hs.37558	55312	FLJ11149	9	55312	9q21.31	0.139258	0.0362555	-0.089108	0.0830425	0	0.33875	0	-0.063161	-0.119382	-0.08665	-0.285573	-0.008411	0.102273	0	0	0	0	0.254914	0.068706	0.566862	-0.430616	-0.437669	0	0	-0.426903	0	0	0	-0.260754	0	0	0	0	0	0	-0.218439	-0.284766	0	0	0	0	-0.355002
56	ATP synthase, H+ transporting, mitochondrial F0 complex, subunit c (subunit 9), isoform 1	Hs.80986	516	ATP5G1	#N/A	0		0.0050875	0.16093	-0.0522935	-0.170079	0.0060925	-0.04125	-0.060787	0.002964	-0.179422	0.058302	0.068841	0.590057	0.205976	0	0.155123	-0.017721	0.198433	0.366054	0.052159	0.058096	-0.107883	0.209318	-0.396054	0.22539	0.424261	0.606261	0.136689	0.054988	-0.181332	0.463141	0.328648	0.20108	-0.458003	0.238242	-0.555041	0.24672	0.23683	-0.097962	0.109165	-0.021866	-0.102545	0.269599
57	Friend leukemia virus integration 1	Hs.108043	2313	FLI1	11q24.1-q24.3	2313	11q24.1-q24.3	0.0871785	0.0676735	0.299723	-0.0455935	0.023454	0.474355	-0.024259	-0.035548	0.206525	0.113229	-0.188112	-1.10925	-0.495276	-0.973111	-0.607253	-0.086033	-0.35698	-0.209046	-0.559496	0.468916	-0.753501	-0.451459	-1.65802	-1.285	-2.14437	-1.80543	-1.57333	-1.85132	-1.93886	-1.08272	-1.33837	-1.65179	-1.9474	-1.60742	-1.66641	-1.76261	-0.934194	-1.01288	-1.39889	-1.15453	-0.795478	-0.883826
58	centromere protein C 1	Hs.154207	1060	CENPC1	4q12-q13.3	1060	4q12-q13.3	0.186411	-0.145248	0.551582	0.173917	0.380777	0.0335035	-0.206667	-0.095907	0.205045	-0.01514	0.255672	-0.124981	-0.103731	-0.053926	0.275307	-0.157494	0.681127	0.556105	0.109755	0.440713	0.741834	0.581506	0.919512	0.5131	0.429373	0.751022	0.618479	0.146031	0.041744	0.541843	0.619218	0.299365	0.408757	0.514624	0	-0.042666	0.266633	-0.216441	0.330427	0.440834	0.155938	0.520463
59	Homo sapiens cDNA FLJ30550 fis, clone BRAWH2001502.	Hs.82503	0		???	0		0.078553	-0.041559	0.0576535	-0.20181	0.0194275	0.441216	-0.18501	-0.13878	-0.147099	0.0285335	0.131585	-0.237825	-0.018079	0.031617	0	0.012438	0	0.342078	-0.15792	0.144488	-0.285415	-0.129411	-0.267296	-0.258136	-0.881814	0	-0.057571	-0.402167	-0.653134	0	-0.260761	0	0.081855	0	0	-0.308942	-0.469446	-0.523957	0.043344	-0.21282	0.056508	-0.251082
60	fibrinogen, A alpha polypeptide	Hs.351593	2243	FGA	4q28	2243	4q28	0.113627	-0.196523	0.204796	-0.278121	0.35942	0.163726	0.234152	-0.0907145	-0.0550705	0.0832455	0.299538	0.441054	0.066624	0	0	0	0	0.218041	0.345494	0.266315	0.496128	0.316505	0.420368	0.317481	-0.089426	0.218871	0.337709	-0.016081	0.730389	0	0.449339	0	0.392045	-0.107918	0	0.077546	0.076247	0.142069	-0.026718	0.007843	0.152193	0.82054
61	pancreatic lipase	Hs.102876	5406	PNLIP	10q26.1	5406	10q26.1	0.080833	0	0.104958	-0.081187	0	0.131635	0	0.187162	0	0.183583	0	0	0.122541	0	0	0	0	0	0	0	-0.159768	0.134716	0	0	0.169453	0	0	0	0	0	0	0	0	0	0	0	0.096763	0.087428	0	0	0	-0.008697
62	Rho-associated, coiled-coil containing protein kinase 1	Hs.17820	6093	ROCK1	18	6093	18q11.1	0.254636	-0.0400825	0.597584	-0.0542905	0.451258	0.511329	-0.115014	0.0293115	0.275253	0.037792	-0.336467	-0.561198	0.03053	0.271224	-0.008635	0.446271	0	1.06617	0.348349	0.980237	0.70481	0.701672	-0.17862	-0.509481	-0.689162	-0.0143	0	-0.147396	-0.343313	0	0.520339	-0.045258	0.021101	0.010459	0	0	-0.019904	-0.238356	-0.028239	0.061639	0	-0.023136
63	ribosomal protein L37a	Hs.296290	6168	RPL37A	13q11-q12	6168	2q35	-0.868361	-0.610303	0.22716	-0.506679	0.637469	-0.152951	0.509931	0.112834	0.420484	0.009686	0.0346145	0.288151	0.137025	0.035515	0.380522	-0.219036	0	0.446197	0.302839	0.305786	0.552405	0.553604	0.98584	0.274094	0.468122	1.15974	0.650637	0.715348	0.858918	0.593314	0.7108	1.32729	1.1228	1.03042	0	0.28719	0.272149	0.415352	0.759734	0.62896	0.046701	-0.019875
64	likely ortholog of mouse gene rich cluster, C8 gene	Hs.30114	83461	GRCC8	???	83461	12p13	0.335408	-0.0121	0.221381	-0.037906	0.231563	-0.16751	0.0015325	-0.050628	0.307179	0.0827155	0.0146345	-0.106891	0.119922	0.098837	0.174905	0.377041	0	0.623351	0.231121	0.467168	0.392189	0.424424	0.124561	-0.20302	0.149522	0.070185	-0.006056	-0.294049	-0.118498	0	0.599686	0	-0.171356	-0.190373	0	0.042981	0.0939965	-0.224547	-0.049582	0.0314475	0.0913735	0.189999
65	translocase of inner mitochondrial membrane 8 homolog A (yeast)	Hs.125565	1678	TIMM8A	Xq22.1	1678	Xq22.1	-0.350608	-0.0009065	-0.226726	0.11099	-0.281151	-0.105239	0.345886	-0.193513	-0.118281	-0.0587215	-0.20808	-0.359721	-0.637253	-0.58309	0.049478	0.066924	0	-0.625825	0.113307	-0.564219	-0.567589	0.068039	-1.43161	-0.910003	-1.018	-0.730476	0	-0.749373	-0.452129	-0.762367	-0.879461	-0.886839	-1.07082	-0.54487	-0.464267	-0.427225	-0.39972	-0.700142	-0.99952	-0.516006	-0.625037	-0.760515
66	hypothetical protein MGC46235	Hs.6127	150465	MGC46235	???	0		-0.0128475	0.168247	0.0855485	-0.109018	-0.0312475	0.166924	-0.0860755	0.0454795	0	0.102472	0.091447	0.306941	0.437262	0	0	0	0	0.413044	0.091159	-0.003205	-0.284259	-0.123034	-0.148677	0.304957	1.07661	0.871491	-0.072852	0.243955	0.127725	0	0.354124	0	0	0	0	0	0.120786	-0.119534	0.141281	0.0568405	0.0851405	0.13344
67	synaptosomal-associated protein, 91kDa homolog (mouse)	Hs.12477	9892	SNAP91	6	9892	6q15	-1.05359	-0.512984	-0.121941	-0.780859	0.476262	-0.258788	0.406674	0.231258	0.589746	-0.159588	0.0063225	0.145612	0.157781	0	0	0	0	-0.113529	0	0	-0.304814	-0.3844	0.269404	0.157094	-0.060641	0	0.174759	0	0.955411	0	0	0	0	0	0	-0.227102	0.282766	0.472577	0	0.266898	0	-0.062382
68	paternally expressed 3	Hs.139033	5178	PEG3	19q13.4	5178	19q13.4	-0.163498	0	-0.03722	-0.084969	-0.100673	0.0272115	0	-0.101907	0	0.151742	0	0	0.192714	0	0	0	0	0.290298	-0.183009	0	-0.009802	-0.206304	0.103665	0.187371	-0.0532335	0	0	0	0.0097875	0	0	0	0	0	0	0	0.15952	0.021481	0	0	0	0.0471135
69	carboxypeptidase A2 (pancreatic)	Hs.89717	1358	CPA2	7q32	1358	7q32	0.0846885	0	0.126426	0	0	0.097698	0	-0.0107035	0	0	0	0	0.55505	0	0	0	0	0	0	0	0.314982	0.436605	0	0	0.0126685	0	0	0	0	0	0	0	0	0	0	0	0	0	0	0	0	-0.043404
70	potassium inwardly-rectifying channel, subfamily J, member 15	Hs.17287	3772	KCNJ15	21q22.2	3772	21q22.2	0.0364585	0.44186	-0.075187	-0.648027	-0.41112	0.230747	-0.168696	-0.17485	0.495617	-0.031909	-0.0652545	-0.163961	-0.721876	0.16473	0.473602	0.39093	-0.188198	0.020604	-0.997004	-1.06743	-0.200702	-0.173692	-0.166575	-0.0708355	-0.579407	-0.630636	0.041284	-0.273875	-1.15253	-0.181657	-0.449967	0.072983	1.29549	-0.241993	0.741767	-0.947636	-0.957167	0.640089	-0.175038	-0.041891	0.43793	0.123749
71	Data not found	Data not found	0		#N/A	0		0.042833	-0.0166105	0.10281	0.160055	0.107851	0.192216	-0.177269	0.118324	0.151281	-0.173221	0.0013445	0.23357	0.3684	0.12256	0	0.024914	0	-0.116943	0.888029	0.15589	0.141329	0.495482	0.380877	0.422772	0.644942	0	0.537632	0.378862	0.570877	0	0.098716	0	0	0	0	0.205243	0.317327	-0.050075	0	0.492354	0.241623	0.512077
72	NHP2 non-histone chromosome protein 2-like 1 (S. cerevisiae)	Hs.182255	4809	NHP2L1	22q13.2-q13.31	4809	22q13.2-q13.31	-0.072409	0.240424	-0.221266	-0.057283	-0.318547	-0.0228925	0.0062325	-0.169108	-0.156634	0.112515	0.015775	-0.657544	-0.30892	-0.611098	-0.876427	-0.687456	-0.70623	-0.542089	-0.51084	-0.535998	-1.0624	-0.592501	-1.13113	-0.85343	-0.706715	-0.917898	-0.969878	-0.735823	-1.02307	-0.98751	-0.526844	-0.859462	-1.42731	-0.744536	-1.29708	-0.331864	-0.56717	-0.632174	-0.585762	-0.748652	-0.909604	-0.73258
73	KIAA0475 gene product	Hs.5737	9917	KIAA0475	1	9917	1p36.13-q41	0.32168	-0.16411	0.142023	0.103121	0.377572	0.054084	0.300496	-0.0614245	0.027157	0.0773405	0.0693105	0.854403	-0.078906	-0.157292	0.251647	0.088178	0.518786	0.587397	0.426683	0.151805	0.46593	0.361446	0.915162	0.692662	0.428831	0.843845	0.654736	0.711491	0.373068	0.412453	0.819443	1.0985	0.655111	0	0	0.194546	0.343266	1.18107	0.884354	0.588844	0.648192	0.597747
74	hypothetical gene CG018	Hs.22174	90634	CG018	???	0		-0.178502	-0.286763	-0.031544	-0.148108	0.18055	0.431532	-0.0844145	0.110353	0.0550715	0.266336	-0.0085795	-0.163035	-0.105962	-0.108494	0	0	0	0.65944	-0.046863	1.05759	-0.0131	0.21645	0.144218	0.012112	-0.802609	0.475794	0.007359	-0.316007	0.202744	0	-0.267198	0	-0.238235	-0.419788	0	-0.261777	-0.136309	-0.198441	-0.47169	0.136548	0.151449	-0.149339
75	carboxypeptidase A1 (pancreatic)	Hs.2879	1357	CPA1	7q32	1357	7q32	0.0814575	0.183123	-0.385819	-0.144807	0	-0.05585	0.0047015	-0.064748	0	-0.073897	-0.314256	0.216283	-0.002706	0	0	0	0	0	0	0	-0.138654	0.009381	0	0	0.165823	0	0	0	0.111123	0	0	0	0	0	0	0	0.166726	0.0014225	0.131738	0	0.136488	0.325045
76	colipase, pancreatic	Hs.1340	1208	CLPS	6pter-p21.1	1208	6pter-p21.1	0.067158	-0.393798	-0.12301	-0.304432	0.021686	0.094191	0.06804	0.165994	0.06974	0.0945675	0.273603	0.026196	0.034461	0	0	0	0	0.114347	0.506814	0.518197	0.012391	0.19347	0.0449205	-0.153031	-0.459975	0.122989	0	-0.275618	-0.226374	0	-0.003544	0	0	-0.133629	0	0	-0.035955	-0.04764	-0.557316	0	0	0.097763
77	hypothetical protein MGC26706	Hs.65406	158747	MGC26706	???	0		0.209144	-0.301306	-0.0252405	0.125893	0.093642	0.314561	-0.167492	-0.126027	-0.0741675	0.06015	-0.06136	0.166856	0.236154	-0.093874	0.52654	0.26681	0	0.011913	0.084312	0.508989	0.48768	0.434291	-0.150479	-0.337859	-0.33579	0	-0.036267	-0.401812	-0.498412	0	0.22392	0.021707	-0.106768	0	0	-0.425504	0.108568	0.422353	-0.190187	-0.203333	0.242406	0.202104
78	killer cell lectin-like receptor subfamily C, member 1	Hs.74082	3821	KLRC1	12p13	3821	12p13	0.46129	-0.0256605	0.424498	0.0629115	0.090928	0.111452	0.119843	-0.344392	0.198673	-0.0907055	0.040432	-0.127413	-0.01665	0.253037	0.214236	0.073863	0.337472	0.219939	0.101073	0.226831	0.310823	0.501623	0.546829	0.587763	0.327697	0.438747	0.416861	0.31502	0.0023865	0.795831	0.310165	0.251863	0.841887	0.772345	0.665474	0.196936	0.379543	0.127798	0.679314	0.257837	0.507952	0.424089
79	peroxiredoxin 3	Hs.75454	10935	PRDX3	10q25-q26	10935	10q25-q26	-0.005166	0.233803	0.026763	0.209204	-0.258889	-0.031357	-0.59787	-0.175136	-0.177386	0.0581595	-0.239777	0	0.662845	-0.110354	0.223097	0.280207	0	0.450944	0.240626	0.901204	0.223462	0.009295	-0.396431	-0.724185	-0.848599	-0.477937	-0.543014	-0.804695	-0.708221	-0.055138	-0.810542	-0.470677	-0.68988	-0.122111	-0.15955	-1.03507	-0.540899	-0.455327	-0.560823	-0.216386	0.264903	-0.242621
80	mitochondrial ribosomal protein L3	Hs.79086	11222	MRPL3	3	11222	3q21-q23	0.3804	-0.013669	0.367072	0.125169	0.374802	0.171429	-0.21244	-0.187594	0.055881	-0.105653	0.017958	0.01928	0.317924	0.311456	0.270008	-0.050184	0.534945	0.528611	0.017433	0.489224	0.717035	0.69326	1.00812	0.603435	0.409649	0.613778	0.600403	0.472492	-0.005254	0.788811	0.47514	-0.003404	0.915787	0.475494	0.67942	0.204569	0.514015	0.161179	0.826866	0.3739	0.63737	0.455605
81	tubulin alpha 6	Hs.406578	84790	TUBA6	#N/A	0		-0.0064895	0.11339	-0.028013	0.13783	-0.006528	-0.0619885	0.0216175	0.171817	0.329821	-0.232019	-0.11535	-0.109639	0.155256	-0.409693	-0.213384	0.279571	0.166224	-0.26053	-0.30503	-0.326548	-0.164637	-0.176585	-0.252745	-0.338919	0.0364905	-0.458825	-0.363616	-0.543579	-0.436368	0.055258	-0.252846	-0.453176	-0.033614	-0.232352	-0.368031	0.040424	-0.396371	-0.271585	-0.055225	-0.158263	-0.168148	-0.359075
82	hydroxysteroid (17-beta) dehydrogenase 4	Hs.75441	3295	HSD17B4	5q21	3295	5q21	0.40161	0.246792	0.385137	0.0492635	0.321398	0.110451	-0.214034	0.106169	0.06235	0.195014	-0.0505435	-0.01117	-0.41401	0.150574	0.14247	-0.069188	0.088747	-0.010146	-0.280635	-0.026169	0.679859	0.396565	0.837597	0.398697	0.422301	0.794616	0.748012	0.495324	-0.13909	0.543285	0.275598	0.689182	1.03245	1.00766	0.678197	0.120757	0.086081	0.032606	0.435581	0.346662	0.276691	0.14678
83	chymotrypsin C (caldecrin)	Hs.8709	11330	CTRC	???	11330	1p36.13	0.151084	0.103052	0.206794	0.303115	0	0.213772	0	0.142763	0	-0.13267	0	-0.019419	0.242947	0	0	0	0	-0.46972	0.357425	-0.32421	-0.183951	-0.369612	0	0	-0.112705	0	0	0	-0.327112	0	0.086821	0	0	0	0	-0.133156	-0.0366525	0	0	0	0.0567545	-0.0057635
84	Data not found	Data not found	0		#N/A	0		0.64853	0.0654535	0.492509	0.0101775	0.3708	0.0010595	0.0495445	0.0652595	0.545358	-0.010057	0.018807	-0.089167	-0.085	-0.092433	0.214205	-0.022786	0.434806	0.276808	0.180141	0.566077	0.746944	0.72743	0.678899	0.50883	0.479723	0.59225	0.538261	0.351777	-0.01267	0.521476	0.38033	0.411329	0.962197	0.906816	0.801165	0.407428	0.475101	0.055364	0.79132	0.428584	0.470755	0.371927
85	hydroxysteroid (17-beta) dehydrogenase 2	Hs.155109	3294	HSD17B2	16q24.1-q24.2	3294	16q24.1-q24.2	0.145637	0.142932	-0.112569	-0.123833	0	0.0135995	0	0	0	0	0	0	0.097258	0	0	0	0	0	0	0	0.580437	0.382131	0	0	0.009665	0	0	0	0	0	0	0	0	0	0	0	0.215898	0	0	0	0	0.096916
86	tumor necrosis factor receptor superfamily, member 11b (osteoprotegerin)	Hs.81791	4982	TNFRSF11B	8q24	4982	8q24	0.173951	0.217688	0.0827055	-0.16979	0.179516	-0.0944515	0.092184	0.165691	0.0903255	-0.023987	0.251032	0.149504	-0.017615	0	0	0	0.791798	0.522774	0.22247	0.233328	0.942088	0.856645	1.31915	0.496961	0.752583	1.29204	0.623192	0.543518	0.290502	0.884275	1.21484	0.211373	1.43705	0.642036	0	0	0.274507	-0.0197705	1.08669	0.73606	0.645091	0.702821
87	Data not found	Data not found	0		#N/A	0		0.66849	0.0558685	0.286251	0.113733	0.138782	0.106359	0.051698	0.0109995	0.098137	-0.086484	-0.051136	0.04119	-0.024843	-0.130824	0.264591	-0.078629	0.373014	0.257163	0.122736	0.264126	0.27081	0.21583	0.451825	0.444526	0.571774	0.56722	0.54395	0.465099	0.0157185	0.62692	0.492609	0.43508	1.14745	0.817611	0.587209	0.340432	0.251356	0.149041	1.254	0.25235	0.279353	0.358554
88	succinate dehydrogenase complex, subunit D, integral membrane protein	Hs.168289	6392	SDHD	11q23	6392	11q23	0.334267	-0.220395	-0.295606	0.212831	-0.319709	0.154901	-0.286351	-0.090693	0.116612	0.0333545	-0.11792	-0.571551	0.297632	0	-0.313909	0.044973	-0.057656	0.133892	-0.26309	0.357221	-0.207431	0.187748	-0.550644	-0.934732	-1.29466	-1.10765	-0.954682	-1.57984	-1.1993	-0.150764	-0.741529	-1.14274	-1.04068	-0.728691	-0.206253	-1.1294	-0.319059	-0.628768	0.44664	-0.291637	-0.052738	-0.467964
89	fucose-1-phosphate guanylyltransferase	Hs.150926	8790	FPGT	1	8790	1p31.1	0.110365	0.124472	0.032365	0.323445	-0.0652335	-0.0259125	-0.238899	-0.07764	0.07097	-0.106833	-0.243328	-0.491252	0.172925	-0.405828	-0.074918	0.308176	0.003589	-0.042102	-0.21551	0.201903	-0.088786	-0.074808	-0.249793	-0.645192	-0.257559	-0.30159	-0.201079	-0.652568	-0.702195	0.037708	-0.346928	-0.336621	-0.269197	-0.147743	-0.444429	-0.238632	-0.38196	-0.292361	-0.156813	-0.27879	-0.15531	-0.350619
90	Data not found	Data not found	0		#N/A	0		0.393663	-0.053361	0.409786	0.024288	0.311613	0.157032	-0.059621	0.0234925	0.102968	0.074099	-0.048817	-0.155616	-0.024928	0.125731	0.126961	-0.072911	0.316597	0.256807	0.058191	0.552578	0.38411	0.453444	0.540605	0.427074	0.381581	0.383968	0.403656	0.253042	-0.086558	0.492968	0.301855	0.406911	0.370368	0.776292	0.487017	0.108661	0.308806	0.0439325	0.380916	0.230491	0.442972	0.388585
91	glycoprotein 2 (zymogen granule membrane)	Hs.53985	2813	GP2	???	51724	9q21.11-q21.2	0.584484	0.221394	0.556472	0.150188	0.341205	-0.1274	-0.211415	0.133198	0.224491	0.05291	-0.0319545	-0.281102	-0.004381	-0.030671	0.175806	0.060601	0.330882	0.405246	0.089341	0.508503	0.542774	0.416973	0.201515	0.172007	0.443746	0.394233	0.221816	0.067285	-0.159657	0.586401	0.449253	0.346124	0.39814	0.770592	0.503347	0.328792	0.172847	-0.053313	0.382074	0.212263	0.365509	0.279772
92	pancreatic lipase-related protein 1	Hs.73923	5407	PNLIPRP1	#N/A	0		0.559816	-0.0753515	0.272628	0.0832125	0.149786	0.0752615	-0.0932155	-0.135866	0.145447	-0.0025015	0.033044	0.070835	0.00313	0.055841	0.241844	-0.069333	0.270539	0.311177	0.13829	0.423629	-0.232994	0.329461	0.406205	0.272489	0.402241	0.537123	0.437766	0.317867	-0.04372	0.570262	0.467976	0.277876	0.734027	0.611492	0.499396	0.346055	0.378499	0.0780315	0.511259	0.213273	0.338976	0.321346
93	hypothetical protein, MGC:7199	Hs.289008	116150	LOC116150	#N/A	0		0.623913	0.0337065	0.0233895	0.069116	0.344296	0.0056715	-0.566917	0.111711	-0.314852	0.144382	0.115621	-0.215069	0.282319	-0.300075	0	0.839099	0	0.459352	0.048325	0.519399	0.558209	0.52489	0.496932	0.040598	0.130497	-0.192571	-0.148953	-0.538759	-0.250157	0.150341	0.177113	-0.018147	0.280016	0	0	-0.363423	-0.022847	-0.173008	0.537137	0.047299	0.320478	0.282396
94	Homo sapiens clone FLB9440 PRO2550 mRNA, complete cds	Hs.363039	0		14	4329	14q24.2	0.255592	0.230189	0.192015	0.238509	-0.138888	0.068429	-0.127964	0.052751	0.073379	-0.019691	0.026707	-0.037565	0.015023	-0.068923	0.050597	-0.15926	0.188222	0.217549	0.066858	0.274901	-0.677138	-0.302282	-0.172297	-0.0709465	0.0511625	0.006769	0.149122	0.164705	-0.004566	0.158456	0.095059	0.035248	0.189148	0.010267	0.168802	0.251897	-0.018059	-0.0338275	0.170614	0.093484	0.08427	0.112056
95	Data not found	Data not found	0		18	23253	18p11.21	0.0046445	0.0664	0.272748	-0.0328685	0.609469	0.482563	0.101063	0.0821315	-0.0678535	0.0337045	-0.198361	-0.517935	0.060513	-0.264567	0	-0.041538	0.101774	0.67347	-0.086996	0.894009	0.572498	0.209392	0.61964	-0.016311	-0.0111555	0	0.496208	0.062158	-0.286868	0.522185	-0.184913	0	0.550174	0	0	-0.179674	0.245284	-0.265329	0.469936	-0.0217715	0.306123	0.281469
96	Bcl-2-associated transcription factor	Hs.80338	9774	BTF	6q22-q23	9774	6q22-q23	0.485127	-0.135749	0.466172	-0.006418	0.332168	0.261742	-0.141561	-0.051258	0.0576695	0.0274	-0.0116595	-0.029758	-0.186373	-0.257257	0.139669	-0.143474	0.279585	0.28954	-0.121892	0.587969	0.551153	0.194812	0.57147	0.216106	0.0766415	0.298572	0.243509	0.209149	-0.0697875	0.536851	0.164215	-0.821928	0.598451	-0.308157	0.259023	-0.356904	0.28345	0.0656055	0.506297	0.106273	0.418635	0.322171
97	v-ets erythroblastosis virus E26 oncogene homolog 2 (avian)	Hs.85146	2114	ETS2	21q22.2	2114	21q22.2	0	0.007838	-0.15394	-0.136978	-0.463632	-0.174805	0.332367	-0.12789	0.38974	0	0	-0.149199	-0.451766	-0.16907	0.216806	0.383968	0.219063	-0.11453	-0.049498	0.003993	0.692014	0.384128	0	0	0	0	0.309168	0.320146	-0.187437	-0.35941	0.02795	-0.215889	0	0.269058	0.041852	-1.50192	0	0	0	0.245039	-0.119302	-0.4362
98	pleiotropic regulator 1 (PRL1homolog, Arabidopsis)	Hs.261285	5356	PLRG1	4q31.2-q32.1	5356	4q31.2-q32.1	-0.140247	-0.23056	-0.062993	-0.127846	0.097315	0.407691	0.145597	0.113033	-0.196442	0.0751285	0.001455	0.573784	0.238127	0.082187	0.163482	-0.068949	0	0.396626	0.252509	0.316667	0.121551	0.107851	-0.201564	-0.030332	-0.387306	-0.024555	-0.097745	0.059007	-0.350035	0.187509	0	-0.585783	-0.494889	-0.150616	0	-0.218824	0.294572	-0.0040905	0.157947	0.0977745	0.203766	0.01134
99	Data not found	Data not found	0		???	79959	18p11.1	0.158425	-0.294898	0.03608	0.0865845	0.12227	0.168279	-0.307137	0.0385445	-0.100216	-0.091579	0.0978845	-0.328947	0.459151	-0.113593	-0.359654	-0.326667	0	0.09639	-0.579605	0.161933	0.190331	0.323059	-0.302781	-0.241266	-0.413055	0	0	-0.019908	-0.338392	0	-0.561374	0	0	0	0	-0.861703	-0.559999	-0.73497	0	-0.0237215	0	-0.382709
100	fibroblast growth factor 2 (basic)	Hs.284244	2247	FGF2	4q26	2247	4q26-q27	0.259454	-0.422223	0.209577	0.066055	0.114507	0.428219	-0.059669	0.07777	-0.169085	0.138343	0.0138305	0.130429	-0.164601	0.117503	0.317176	-0.131538	0.382868	0.528488	0.350697	0.497021	0.830078	0.468617	0.370738	0.516103	-0.342883	0.201439	0.438709	0.345818	-0.0904945	0.740185	-0.135251	0.269918	0.278622	0.543864	-0.09344	-0.3557	0.175319	0.224244	-0.123089	0.175458	0.287077	0.260248
101	interleukin 1 receptor accessory protein	Hs.173880	3556	IL1RAP	3q28	3556	3q28	0.417326	-0.238303	0.0449965	-0.018488	-0.238593	-0.0755605	-0.157895	0.102441	0.112383	-0.065989	0.121579	-0.530847	-0.508182	-0.55096	0.035078	-0.273678	0	0.068046	-0.854136	0.110333	0.4764	0.099852	-0.0651365	-0.167624	-0.478836	0	-0.241673	-0.450664	-0.764875	-0.172142	-0.582408	0	0	0	-0.115951	-1.10024	-0.460925	-1.04352	0	0.056703	0.026996	-0.149959
102	DnaJ (Hsp40) homolog, subfamily B, member 4	Hs.41693	11080	DNAJB4	1	11080	1p31.1	0.394747	0.0225885	0.471234	0.0870715	0.417801	-0.0465645	0.196457	-0.0026575	-0.1434	0.0349415	-0.0188235	-0.186641	-0.479018	-0.027518	0.504437	0.154772	0.94045	0.461033	0.298728	0.408043	0.833431	0.711216	1.15237	0.960838	0.262999	0.800587	1.23767	0.910181	0.574492	0.628612	-0.273451	1.19798	0.902499	0.747682	0.421969	-0.294068	0.726019	0.545802	0.081959	0.766559	0.291353	0.654809
103	Homo sapiens, clone IMAGE:4042787, mRNA	Hs.381715	0		#N/A	0		0.0382195	0.095278	-0.122496	-0.000332	0	0.374123	0	-0.120143	0	-0.164871	0	0.233108	0.249523	0	0	0	0	0	0	0	0.216274	0	0.118042	0.19998	-0.163677	0	0	0	-0.0514075	0	0	0	0	0	0	-0.009889	0.200859	0	0	0	0	0.106199
104	retinoic acid induced 3	Hs.194691	9052	RAI3	12p13-p12.3	9052	12p13-p12.3	0.656459	0.0264665	0.394622	0.066494	0.143999	0.059451	-0.10736	0.155148	0.149171	0.000482	0.0202625	0.075098	-0.047799	0.052498	0.370511	-0.100529	0.541955	0.419764	0.413452	0.266302	0.518238	0.501366	0.545519	0.487503	0.36665	0.801757	0.911789	0.548306	-0.020384	0.745346	0.998885	0.49363	0.878085	0.90106	0.902029	0.306281	0.426985	0.151101	0.518127	0.0834305	0.424428	0.406526
105	RAB11A, member RAS oncogene family	Hs.75618	8766	RAB11A	15q21.3-q22.31	8766	15q21.3-q22.31	0.153761	0.114402	0.321988	-0.016722	0.0688025	-0.042077	0.020039	0.110219	-0.0265415	-0.023643	0.142033	-0.071632	-0.183169	-0.096942	0.042563	-0.12939	0.882763	0.207309	0.273144	0.130218	0.817763	0.657282	0.290035	0.775322	0.166674	0.338807	0.585744	1.1308	0.696206	-0.564774	-0.016349	1.10608	0.219897	0.58987	0.032256	-0.962999	0.4508	0.369519	-0.237806	0.752204	0.6716	0.503252
106	origin recognition complex, subunit 3-like (yeast)	Hs.74420	23595	ORC3L	6q14.3-16.1	23595	6q14.3-16.1	0.189322	-0.174755	-0.0727865	0.178265	0.0575455	0.320138	-0.0178555	0	-0.514559	-0.0003285	-0.314723	0.315198	0.398821	0.561877	0	0	0	0.407514	-0.257316	0.538462	-0.012231	0.210309	-0.0854545	0.199526	-0.100953	1.00044	0	0	-0.0377665	0	-0.103879	-0.128635	0.02339	-0.131813	0	0	0.109515	0.0440645	0	0	0.0235545	0.216987
107	general transcription factor IIB	Hs.258561	2959	GTF2B	1p22-p21	2959	1p22-p21	-0.0643745	-0.19087	-0.115656	-0.120227	-0.033074	0.405697	-0.069297	-0.327203	0.338146	-0.038937	-0.430515	0.43339	0.382204	0.002638	0.426896	-0.183416	0.359108	0.273472	-0.070187	0.094697	0.734722	0.18588	-0.243401	0.398577	-0.298148	-0.336946	0.142612	0.477854	0.164495	-0.186741	-0.060278	-0.042846	0.071203	-0.002002	0.118425	-0.39168	0.0702965	0.351299	-0.118178	0.175547	0.467243	0.44269
108	serum amyloid A4, constitutive	Hs.1955	6291	SAA4	11p15.1-p14	6291	11p15.1-p14	0.142088	-0.236172	0.121126	-0.076943	0.159915	0.191168	0.18124	0	-0.30341	0.184328	-0.349486	0.081123	0.349346	1.86657	0	0	0	0.466589	-0.221425	0.095438	0.029857	0.222738	0.166902	0.740609	-0.499433	0.736438	0	0	0.095336	0	0	0	0.072123	-0.231311	0	0	-0.06832	0.084323	0	0	0.020587	0.184418
109	protease, serine, 3 (mesotrypsin)	Hs.58247	5646	PRSS3	9p13	5647	9p11.2	-0.0529115	0.049205	-0.242493	0.631	0	0	0	0	0	-0.0758205	0	0.252265	0	0	0	0	0	0	0	0	-0.078259	0.494313	0	0	0	0	0	0	0	0	0	0	0	0	0	0	0.085107	0	0	0	0	0.060006
110	interferon-induced protein with tetratricopeptide repeats 1	Hs.20315	3434	IFIT1	10q25-q26	3434	10q25-q26	0.704392	-1.12158	-0.981387	-0.506885	0.406052	-1.02803	-1.04891	-0.73857	1.14712	1.00766	-0.949036	-0.500805	1.47276	2.87692	-0.146462	2.66313	-0.046713	1.25677	0.224361	-0.455677	-0.753858	-0.345509	-0.601876	1.29846	-1.34996	0.399866	-1.02019	0.139808	-0.141411	1.05727	0.759573	-0.301088	-0.2199	-0.625472	-0.727894	-1.30791	-0.924934	1.08712	-0.684987	-0.170367	0.389495	0.707078
111	Homo sapiens cDNA: FLJ21869 fis, clone HEP02442.	Hs.28465	0		???	0		0.164325	-0.044469	0.007497	-0.004683	0.415413	0.517278	0.188179	-0.0980085	-0.147485	-0.097768	-0.420808	1.0407	1.13673	0.897756	1.06118	0.500689	0	1.82896	1.08351	0.95962	1.30725	0.843247	0.638814	1.39099	0.0465625	0	1.37647	1.02554	0.970461	0.274512	0.756969	1.7376	1.03673	0.667975	0.629726	-0.396115	1.01525	1.31259	0.806871	0.601803	0.764683	1.18953
112	heterogeneous nuclear ribonucleoprotein D-like	Hs.372673	9987	HNRPDL	4q13-q21	9987	4q13-q21	0.454715	0.050467	0.03409	0.103757	0.313058	0.111531	-0.251653	-0.35234	-0.362238	0.220534	-0.050962	0.073998	0.401344	0.62785	-0.302553	0.316192	0.123384	0.447595	-0.168449	0.103197	0.13698	-0.262941	0.396309	0.0876285	-1.01768	0.262427	-0.306435	-0.145317	-0.0416555	-0.231694	-0.350753	-0.389344	-0.411497	-0.018606	-0.585785	-0.498801	0.036272	0.040611	-0.307851	0.0708745	-0.122543	-0.062398
113	tumor necrosis factor (ligand) superfamily, member 10	Hs.83429	8743	TNFSF10	3q26	8743	3q26	0.391655	0.102459	0.476749	0.059786	0.252539	0.264793	0.003012	-0.088938	0.249706	-0.173532	-0.242178	-0.016751	0.23147	0.471159	0.567852	0.275671	0.657764	1.28099	-0.083334	0.426169	0.544859	0.379455	0.372216	0.866236	0.283977	0.883766	0.341358	0.237282	-0.143798	0.544302	0.317947	0.465023	1.00637	0.49966	0.466398	-0.295997	0.380198	0.214666	0.706805	0.210856	0.615452	0.575315
114	synovial sarcoma, X breakpoint 3	Hs.178749	10214	SSX3	Xp11.2-p11.1	10214	Xp11.2-p11.1	0.499428	-0.057857	0.30263	-0.11786	0.333595	0.178609	-0.369893	0.03937	0.382872	-0.0755635	0.027798	0.15475	-0.246169	0.087309	0.565089	-0.151696	0.6935	0.562975	0.272197	0.569363	0.634952	0.72976	0.955974	0.718155	0.350737	0.979475	1.10362	0.896079	0.327782	0.820287	0.880714	1.10699	1.18694	0.820156	0.735813	0.040778	0.564509	0.311555	0.436839	0.529621	0.527732	0.682802
115	ATP-binding cassette, sub-family C (CFTR/MRP), member 2	Hs.193852	1244	ABCC2	10q24	1244	10q24	0.0818795	-0.0030285	0.0571325	-0.033955	-0.054498	0.124141	0.097784	-0.119255	0.183599	0.086743	-0.07218	0.380124	0.059238	0.435328	0.715627	0.164173	0.251456	1.13776	0.203207	0.355015	0.880293	0.474201	0.636885	0.833171	-0.350282	0.612458	0.518672	0.795414	0.57207	-0.215559	0.326131	1.13928	1.242	0.660995	0.672869	-0.215711	0.611658	0.69789	0.193482	0.503083	0.458263	0.705825
116	Homo sapiens, Similar to hemopexin, clone MGC:12533 IMAGE:4071616, mRNA, complete cds	Hs.426485	0		11p15.5-p15.4	3263	11p15.5-p15.4	0.0451425	-0.194718	-0.065315	-0.441958	0.130869	0.415865	0.402444	0.111355	0	0.0820805	0	0.467035	-0.142322	0.658391	0	0	0	0.257974	-0.214892	0.118996	0.086566	0.230881	0.361984	0.449105	-0.65271	0	0	0.208948	0.0048385	0	0	0	0.003619	-0.368154	0	-0.104268	0.248751	0.16566	-0.352081	0	0.18204	0.422513
117	allograft inflammatory factor 1	Hs.76364	199	AIF1	6p21.3	199	6p21.3	0.0796505	0.0824165	0.144793	0.0295375	-0.488762	-0.0188125	-0.51713	0.0596185	0.307281	-0.45841	-0.323382	1.46666	0.708219	1.06728	1.61819	0.090977	1.23852	0.116652	0.300823	0.752962	0.421044	0.710624	-0.839673	0.490424	-0.000827	-0.14078	0.204181	1.01071	0.455678	0.295551	-0.101359	-0.159959	0.566511	0.624583	0.207465	0.389465	0.0468365	-0.644671	1.12032	0.592001	0.395564	1.10733
118	cathepsin S	Hs.181301	1520	CTSS	1q21	1520	1q21	-0.0003845	-0.115934	-0.167562	-0.002865	-0.218768	0.259594	-0.179384	0.0014025	0.125878	0.0542555	-0.381924	-0.062439	0.001065	-0.119246	0.18558	0.022869	-0.116883	0.159171	-0.157016	0.539111	-0.345204	-0.322894	-0.631393	-0.269531	-0.915891	-0.855302	-0.637648	-0.564551	-0.872121	-0.500274	-0.667424	-0.579841	-0.898023	-0.782488	-0.694922	-1.19382	-0.349209	-0.386041	-0.808284	-0.401427	-0.369219	-0.25916
119	IQ motif containing GTPase activating protein 2	Hs.78993	10788	IQGAP2	5q	10788	5q13.2	-0.144777	-0.056658	-0.249521	-0.176474	-0.150396	0.098594	-0.149116	0.163699	-0.091899	-0.144762	-0.234698	0.229799	0.27976	0.309497	0.8889	-0.357937	0.450786	0.832344	0.263274	0.647201	0.326829	0.348392	-0.485816	0.298889	-0.381884	-0.377661	-0.17224	0.009043	0.107201	-0.407019	-0.361587	-0.222266	0	-0.42005	-0.535789	-0.471488	-0.0153775	-0.259213	0.120774	0.193245	0.207149	0.432252
120	phosphoinositide-3-kinase, catalytic, beta polypeptide	Hs.239818	5291	PIK3CB	3	5291	3q23	0.092734	0.0644305	0.225721	0.147101	0.336153	0.039286	0.000478	0.134618	0.241138	0.0038155	-0.286847	0.178915	0.024639	0.408665	0.751168	0.279878	0.39474	0.385652	-0.025003	0.467445	0.326146	0.348707	0.0960225	0.796777	-0.368578	0.215118	0.347792	0.306358	0.284083	-0.062893	-0.207998	0.681597	0.115526	0.201888	0.086166	-0.824182	0.262202	0.260816	-0.371023	0.288704	0.206855	0.263974
121	farnesyltransferase, CAAX box, alpha	Hs.356463	2339	FNTA	8p22-q11	2339	8p22-q11	0.372633	-0.10389	0.326041	0.26063	0.19072	0.0721475	-0.0737945	-0.352729	-0.168438	0.02595	-0.278454	-0.518004	-0.020828	-0.805788	-0.347676	-0.13218	0	0.152019	-0.208879	0.275843	-0.318912	-0.3674	-0.746574	-0.800837	-0.963139	-0.288279	-0.496577	-1.01181	-1.21595	-0.758081	-1.04723	-1.45467	-1.23518	-0.90019	-0.986501	-0.641136	-0.303061	-0.524269	-0.291413	-0.659223	-0.346901	-0.349669
122	farnesyl-diphosphate farnesyltransferase 1	Hs.48876	2222	FDFT1	8p23.1-p22	2222	8p23.1-p22	0.039524	0.030595	-0.116509	-0.101101	-0.058856	0.0449115	-0.006808	-0.10323	-0.234913	0.0888135	0.156932	0.361987	0.186096	-0.174004	-0.317582	0.011052	-0.003748	0.072213	0.153616	-0.034488	-0.262814	-0.223297	-0.244621	-0.0874305	-0.36031	-0.034541	-0.128985	0.225955	0.13757	-0.455856	-0.447341	0.154082	0.045871	-0.25569	-0.21834	0.298682	-0.14121	0.2014	-0.188116	-0.172102	-0.169215	0.093727
123	nuclear receptor subfamily 3, group C, member 1 (glucocorticoid receptor)	Hs.75772	2908	NR3C1	5q31	2908	5q31	0.553083	-0.539886	-0.294968	0.181788	-0.610011	0.242036	-0.0922945	-0.222444	0.312558	0.182973	-0.114696	-0.150739	-0.418985	-1.04302	0.349429	-0.037576	0.134227	0.073102	-0.52952	-0.11048	0.470814	0.032798	-0.969459	-0.743965	-1.59193	-1.35042	-0.149882	-1.39611	-1.90457	-0.445842	-0.207236	-0.920569	-1.10331	-0.590683	0.023696	-0.703948	0.309318	0.010255	-0.419245	-1.19328	-0.0893945	-0.183426
124	tryptophan 2,3-dioxygenase	Hs.183671	6999	TDO2	4q31-q32	6999	4q31-q32	-0.94218	-0.542049	-0.716943	-0.690087	-0.662261	-0.212535	0.329597	-0.255092	-0.756397	0.0081775	0.128125	1.11111	-0.519534	1.3751	0.978585	-0.391281	-0.833804	-0.262435	0.385193	-0.082759	-0.182525	-0.279203	0.483872	0.79078	-1.83541	0.24895	0.501219	1.98726	1.74316	-2.34543	-0.158744	1.23218	1.56455	-0.087658	1.06522	-0.674664	0.616238	1.92587	-1.49596	0.591872	0.225863	1.14943
125	transcobalamin I (vitamin B12 binding protein, R binder family)	Hs.2012	6947	TCN1	11q11-q12	6947	11q11-q12	0.314309	0.155221	0.196988	-0.078503	-0.414879	-0.0617125	-0.398739	0.034318	0.409192	-0.109667	0.067659	1.90087	0.123309	0.106352	0.527997	0.404068	0	0.291103	0.617074	0.150728	0.420642	0.271036	0.743965	0.107582	0.040049	0	2.34111	-0.280511	1.67289	0.504568	0.838338	-0.229511	0.864321	-0.445358	0.872274	-0.032923	1.57364	1.01411	0.68087	-0.238416	0.048951	1.39125
126	angiotensin II receptor, type 1	Hs.89472	185	AGTR1	3q21-q25	185	3q21-q25	0.0141955	-0.287517	-0.0399655	-0.12734	-0.154424	0.103521	-0.274544	-0.105584	0.209187	0.096929	-0.357048	-0.061969	0.127607	0.224335	0.508845	0.101419	0.161023	0.552708	-0.133034	0.439505	0.42428	0.215071	0.225717	0.336303	-0.515152	0.406155	0.14477	-0.016942	-0.0502935	0.45883	-0.068476	0.274704	0.342801	-0.005342	-0.010021	-0.429576	-0.258294	-0.195622	-0.269035	0.0758325	0.106041	0.287855
127	Homo sapiens mRNA; cDNA DKFZp586N0121 (from clone DKFZp586N0121)	Hs.102415	0		???	0		0.541999	-0.0357295	0.766342	0.030447	0.35007	0.125296	-0.031891	-0.0794235	0.114367	-0.259724	-0.0957185	0.117893	-0.040302	-0.001972	0.410009	0.093935	0.685172	0.800818	0.269146	0.374812	0.746946	0.82331	0.858843	0.828922	0.809737	0.824285	0.693945	0.995397	0.613336	0.452434	0.667515	0.67689	0.839274	0.949557	0.698739	0.27791	0.657273	0.527412	0.602079	0.575684	0.739914	0.743619
128	EBNA1 binding protein 2	Hs.346868	10969	EBNA1BP2	1p35-p33	10969	1p35-p33	0.069843	0.150936	0.216586	0.0916215	0.282081	0.372649	-0.427804	-0.219669	-0.424835	0.151362	-0.139691	-0.091924	0.471047	-0.422859	0.011917	-0.18211	0	0.416597	-0.47125	-0.154066	0.182612	-0.608956	0.129088	0.156997	0.572418	0.02606	-0.355935	-0.021979	0.024917	0.337221	-0.000579	-0.411287	-0.52056	0.151485	0	0.319193	-0.173004	-0.1608	0.165508	0.095018	-0.140233	-0.113834
129	zinc finger protein 267	Hs.145498	10308	ZNF267	19	10308	16p11.1	0.588336	-0.003713	0.266167	0.108582	0.429343	0.190882	-0.0483385	-0.0001605	-0.013782	0.0616485	-0.031639	-0.259101	-0.116377	0	0.344981	0.084531	0.73017	0.634483	0.260098	0.602907	0.717237	0.752314	0.85363	0.907234	0.481587	1.32166	0.604921	0.63852	0.21335	0.464122	0.37312	0.988617	0.811093	0.911133	0.366663	-0.203995	0.529049	0.325242	0.705464	0.40489	0.49181	0.391858
130	integrin beta 3 binding protein (beta3-endonexin)	Hs.405465	23421	ITGB3BP	1	23421	1p31.3	0.648788	-0.0472165	0.239595	0.01349	0.0700325	0.167736	-0.021722	0.027604	0.09198	0.0071485	0.021554	0.152452	-0.102078	0.06989	0.4229	-0.183307	0.439864	0.426623	0.118168	0.332063	0.08671	0.344884	0.74097	0.585333	0.409616	0.644316	0.871538	0.815745	0.110015	0.527183	0.65398	0.635481	0.852993	0.783393	0.878252	0.328514	0.590796	0.315461	0.635268	0.235112	0.24484	0.357672
131	tetraspan 2	Hs.234863	10100	TSPAN-2	1	10100	1p13.1	0.398312	-0.097209	-0.209872	-0.0699705	-0.0849385	-0.089204	-0.712414	-0.297119	0.312524	0.030716	-0.051979	-0.234035	-0.368085	-0.312045	-0.492632	-0.211671	0.290404	-0.104779	-0.836977	-0.343863	0.108087	-0.024427	-0.524856	-0.303212	-0.340552	-0.567834	0.137394	-0.622817	-0.778099	-0.64198	-0.527771	0.076539	-0.367554	-0.475673	-0.342431	-0.65201	-0.347473	-0.552426	-0.0435	-0.684464	-0.055532	-0.0939315
132	bile acid Coenzyme A: amino acid N-acyltransferase (glycine N-choloyltransferase)	Hs.159440	570	BAAT	9q22.3	570	9q22.3	-0.168763	-0.287838	-0.192217	-0.229559	-0.0871405	0.127333	-0.0194545	-0.116191	-0.576808	-0.081381	0.243829	0.090469	-0.15753	-0.271215	-0.199302	-0.466163	-0.484002	-0.107807	-0.390782	-0.394388	-0.359963	-0.421807	-0.587292	-0.045459	-0.55975	-0.582811	-0.421028	0.034861	0.17878	-1.46601	-0.596217	-0.122294	-0.865483	-0.845733	-0.547577	-0.212867	0.135467	0.188204	-0.753632	-0.239327	-0.265407	-0.011216
133	hypothetical protein DKFZp762D096	Hs.54320	83636	DKFZP762D096	???	83636	19q13.11	0.260998	0.257655	0.360235	-0.072433	0.15519	0.126555	-0.38379	0.096367	-0.052434	-0.14627	0.16547	-0.402463	0.310994	-0.216814	0	-0.172464	0	0.509322	0.250608	0.347201	0.212098	0.098695	-0.103527	-0.032668	-0.339216	0	0.061208	-0.043602	-0.254142	0	-0.623746	0.089535	0	0	0	-0.267037	0.128666	-0.518764	0	-0.048299	0.185472	0.136615
134	hemoglobin, beta	Hs.155376	3043	HBB	11p15.5	3043	11p15.5	-1.70086	-0.213439	-0.738782	-0.458448	-0.987301	-0.182466	0.400228	-0.078998	-0.691483	-0.0724215	0.230027	1.26352	-0.341581	1.74562	0.838334	-0.56489	-1.15182	-1.085	-0.129877	-0.504442	-0.454723	-0.259166	-0.348204	-0.10039	-1.84189	-0.371724	-0.023742	1.34104	1.23632	-3.73524	-0.455725	0.320902	0.661474	-1.04395	0.520257	-0.74665	0.115446	1.34493	-1.99359	0.259275	-0.487414	0.445373
135	LIM domain binding 2	Hs.4980	9079	LDB2	4p16	9079	4p16	0.306589	0.167147	0.202679	-0.111982	0.760022	-0.430478	0.0751495	0.27849	0	-0.0758485	-0.120292	0.019284	0.18003	0.132474	0.480531	0.955481	0.113283	0.755352	0.942242	0.335034	2.4711	1.44913	1.59075	2.06174	0.694551	-0.024762	1.98694	1.84784	1.51839	0	0.809968	1.77748	0	1.22953	0.087671	-0.353577	1.38606	1.40663	0	1.26442	0.306339	1.09552
136	ret finger protein 2	Hs.151428	10206	RFP2	13q14	10206	13q14	-0.932515	-0.398684	-0.17755	-0.390194	-0.38258	0.259893	0.081952	-0.072851	-0.346257	0.1085	0.18883	0.674463	-0.513915	0.624063	1.13038	-0.36148	-1.175	-0.505436	0.104324	-0.292549	0.142473	-0.152548	0.465112	0.750577	-1.86962	-0.080179	0.579562	1.76314	1.8113	-1.24672	-0.005396	1.45878	1.25418	0.09551	1.33914	-0.313988	0.555883	1.91509	-0.952358	0.300431	0.167406	1.06833
137	EST	Hs.437786	0		1	9928	1pter-q31.3	0.691904	0.099215	0.512278	-0.109428	0.454735	-0.139477	0.411033	-0.08115	0.015719	0.022215	-0.0111865	0.167867	0.349463	0.104537	0.996299	1.18881	1.70016	1.4348	0.986708	0.343518	1.72975	1.82433	1.66194	1.77887	1.19892	1.39149	1.75017	1.92915	1.51092	0.843825	1.22466	2.26595	1.53016	2.01589	1.73546	0.284027	1.31673	1.21561	0.581635	1.38708	1.2875	1.00743
138	ATP-binding cassette, sub-family E (OABP), member 1	Hs.12013	6059	ABCE1	4q31	6059	4q31	0.159911	0.211045	0.252665	0.05033	0.436358	0.041699	-0.194437	-0.456739	-0.253382	0.157316	-0.0648375	-0.118053	0.184112	-0.074947	0.129983	-0.005208	0.336312	0.585672	0.416512	0.216007	0.810024	0.608139	1.11409	0.596776	0.47267	0.999179	0.77014	0.617132	0.515438	0.751957	0.211171	1.18476	0.538913	0.87307	0	-0.167544	0.285828	0.144524	0.596764	0.539367	0.071667	0.337697
139	ferrochelatase (protoporphyria)	Hs.26	2235	FECH	18q21.3	2235	18q21.3	-0.414202	-0.245063	0.037035	-0.38936	-0.099817	-0.547664	-0.485393	-0.141846	-0.567335	0.351673	0.353199	2.23892	-0.231381	1.92396	-0.029328	0.297447	0.309459	-0.217243	1.26571	0.57354	0.299852	0.052886	1.23003	0.676918	-0.251126	-0.320348	1.07896	1.95194	2.75746	-0.34777	1.24645	1.18599	0.754359	0.047116	1.79131	-0.440439	0.097685	3.99151	-0.206749	0.272927	0.747443	1.69299
140	ESTs, Highly similar to T00340 hypothetical protein KIAA057 - human [H.sapiens]	Hs.433160	0		2	9687	2p25.1	0.493351	0.065826	0.251773	0.091915	0.133907	0.0212455	-0.216671	0.163057	0.122334	-0.080315	-0.025589	-0.367892	-0.020924	-0.05334	-0.046714	0.040098	0.212246	0.136959	0.036008	0.236933	-0.069338	0.171941	-0.041474	-0.05629	0.0590325	0.052521	0.120018	0.019146	-0.0347175	0.31939	0.161098	-0.075441	0.005904	0.188037	0.053741	0.111592	0.159179	-0.257611	0.019939	0.079496	-0.000963	-0.0395665
141	ribosomal protein L14	Hs.235422	9045	RPL14	5q31.1	9045	3p22-p21.2	0.318767	-0.11619	-0.230171	-0.044672	-0.046548	0.201045	-0.329321	-0.187351	-0.504415	-0.136911	0.239255	0.348006	0.352111	-0.749321	-0.675821	-0.437894	-0.421089	0.063104	-0.884353	-0.744837	-1.05647	-0.615713	-1.71561	-0.901018	0.001966	-0.5901	-1.36146	-0.167138	-0.914782	-0.980423	-1.1241	-0.866541	-2.19168	-0.941237	-1.46789	0.53228	-0.0886155	-0.101284	-0.301015	-0.938592	-0.748414	-0.410801
142	ribosomal protein L31	Hs.184014	6160	RPL31	#N/A	0		-0.478367	-0.211701	0.070687	-0.406086	0.018959	0.008884	0.027724	-0.211358	-0.301511	-0.036635	0.0963815	0.513639	-0.330608	0.845175	1.10063	-0.251025	-0.234214	0.136488	-0.087485	0.11593	0.395641	0.314734	1.06239	0.612497	-0.803318	0.637569	0.679852	1.65677	1.26232	-0.598977	0.360442	1.3461	1.21559	0.23499	1.28814	-0.205785	0.567781	1.09364	0.235126	0.738119	0.460174	0.934299
143	aspartoacylase (aminoacylase 2, Canavan disease)	Hs.32042	443	ASPA	17pter-p13	443	17pter-p13	0.313589	-0.083985	0.03218	-0.0642155	0.16189	0.0472	-0.279257	-0.0711815	-0.473349	-0.052706	0.183289	0.500571	0.505239	-0.108072	0.038798	0.19973	0.664955	0.798484	0.058542	-0.083092	0.387898	0.578464	-0.15644	0.384685	0.423297	0.800777	0	0.712014	-0.384672	0.267798	0.113523	1.21699	0.330113	0.394414	-0.074464	0.886535	0.446223	0.062687	0.22313	-0.146483	-0.311518	0.0764265
144	activin A receptor, type I	Hs.150402	90	ACVR1	2q23-q24	90	2q23-q24	0.287925	-0.105786	0.289226	-0.0860715	0.31642	0.093459	0.225966	0.041753	-0.100555	0.134187	0.127522	-0.428568	-0.367748	-0.126733	0.968262	0.443221	1.31903	0.803349	0.910927	0.667436	1.74682	1.4103	1.46215	1.52372	0.0698045	2.07838	1.91504	1.5752	1.31434	0.505439	1.23851	2.26335	0.41399	1.50546	1.0475	-0.538783	0.529367	0.791443	0.249597	1.1633	0.881705	0.676485
145	B lymphoma Mo-MLV insertion region (mouse)	Hs.380403	648	BMI1	10p13	648	10p13	0.724927	0.065243	0.596321	0.217349	0.571304	0.015137	-0.0419125	-0.0659935	-0.0477365	0.148598	-0.188647	-0.301081	-0.147636	0.28059	0.361886	0.319567	0.821946	0.723772	0.566916	0.791088	1.43318	0.973655	0.965013	1.14984	0.589435	1.35525	0.956991	1.04392	0.530451	0.718036	0.689931	1.2048	1.2487	1.54558	0.846182	-0.06193	0.665246	1.1089	0.560821	0.910106	0.652867	0.462826
146	eukaryotic translation elongation factor 1 epsilon 1	Hs.433779	9521	EEF1E1	#N/A	0		-0.124908	-0.342508	-0.115932	-0.233372	0.206229	0.0749965	0.103115	0.106314	-0.174515	-0.157915	0.187568	0.33501	-0.203467	0.211834	-0.041147	0	0	0.102674	0.11807	0.326988	-0.415279	-0.172459	0.52269	0.418959	-0.66374	0.288594	0.341132	0.963682	0.500694	-0.955136	-0.204948	0	0.428819	-0.270471	0	-0.566266	0.291718	1.12788	-0.379933	0.305036	0.261483	0.982873
147	N-acetyltransferase 1 (arylamine N-acetyltransferase)	Hs.155956	9	NAT1	8p23.1-p21.3	9	8p23.1-p21.3	0.270387	-0.218289	-0.0258025	-0.152576	0.455134	-0.153788	0.358121	-0.0551945	-0.0733395	0.0714095	-0.0960965	0.434147	0.118452	0.807595	0.052501	0.671345	0.60409	0.776396	1.28459	1.0457	1.71054	1.50877	1.7311	1.83756	0.783955	-0.018101	1.5253	1.68851	1.69601	0.064649	1.11385	1.94213	0	1.76309	0.570907	-0.233778	1.0294	2.68681	0	1.26802	0.68211	1.01816
148	Fanconi anemia, complementation group G	Hs.8047	2189	FANCG	9p13	2189	9p13	-0.097554	0.112605	0.279257	-0.111519	-0.122187	0.104267	-0.0817715	-0.115293	0.0678755	0.0184225	0.118897	0.060327	-0.199528	-0.035893	0.02527	-0.036175	0	0.274861	0.056945	-0.017504	-0.112854	0.067028	0.349417	0.256798	0.246881	0.431471	-0.132778	0.111819	0.23263	-0.57893	0.068088	0.332908	0.571268	0.338661	0	-0.134113	-0.0353845	0.452116	0.02992	0.227407	0.308657	0.587831
149	NADH dehydrogenase (ubiquinone) 1 beta subcomplex, 6, 17kDa	Hs.109646	4712	NDUFB6	9	4712	9p12	0.33422	-0.437675	-0.555864	-0.024493	-0.401138	0.179914	-0.202124	0.0118245	0.263129	-0.199286	0.223241	0.810218	0.548318	0.297057	-0.130247	0.118352	0	0.639735	-0.449973	-0.411868	0.246525	0.062802	-0.506212	-0.207657	-0.015758	0	-0.343531	-0.255197	-0.446036	0.059725	-0.119318	-0.226304	0	0	0	-0.090115	-0.198325	0.214556	0	-0.156025	0.12207	0.213642
150	proteasome (prosome, macropain) activator subunit 1 (PA28 alpha)	Hs.75348	5720	PSME1	14q11.2	5720	14q11.2	-0.297411	0.079968	-0.204575	-0.026582	-0.191794	0.0409575	-0.090259	-0.264067	0.14841	0.0545165	0.003528	0.404293	0.228832	0.176606	0.087492	0.351267	-0.680837	0.55198	-0.321799	-0.036803	-0.917633	-0.726092	-1.00992	0.073723	0.0033295	-0.165507	-0.837918	-0.322937	-0.560216	-0.403038	-0.08862	-0.458248	0.267679	-0.345221	-0.807725	-0.15822	-0.666788	-0.195074	-0.157238	-0.0674285	-0.312955	-0.104442
151	gamma-glutamyl hydrolase (conjugase, folylpolygammaglutamyl hydrolase)	Hs.78619	8836	GGH	8	8836	8q12.1	0.052894	-0.375511	-0.255633	-0.177738	0.0503215	-0.007902	0.110299	-0.211626	0.05696	-0.0693395	0.204847	0.849849	0.700207	0.028052	0	0.568675	0	0.480188	0.339695	0.074874	0.713998	0.989641	0.150737	0.469156	0.0412665	0	0.57379	0.702526	0.275823	0	0.332609	0	0	0	0	-0.012354	0.871494	1.09184	0	0	0.219851	0.671421
152	CCCTC-binding factor (zinc finger protein)	Hs.57419	10664	CTCF	16	10664	16q21-q22.3	-0.202213	0.0295115	0.154145	-0.04535	-0.048155	-0.0962495	0.0359875	-0.118013	-0.209587	0.205836	0.082509	-0.646441	-0.604628	-0.85749	-0.601679	-0.361214	-0.656717	-0.093536	-0.386539	-0.098396	-0.809018	-0.843836	-0.854741	-0.639521	-0.592476	-0.892013	-0.957068	-0.886002	-0.832733	-0.933923	-0.663367	0	-0.938666	-0.826003	-1.10643	-1.09676	-0.786918	-0.841024	-0.61214	-0.300708	-0.795164	-0.618482
153	hypothetical protein LOC203411	Hs.297007	203411	LOC203411	#N/A	0		0.214719	-0.0961585	0.182588	0.061795	0.220972	-0.153674	0.025792	0.183252	0.163768	-0.147178	-0.144643	0.879283	0.809128	0.959448	1.19561	0.669317	1.18643	1.15392	0.58391	0.481103	0.922424	1.13007	1.31444	1.51079	1.01132	1.21756	1.16918	1.31082	1.13895	0.472941	0.701757	1.78957	1.026	1.4684	0.962503	0.089453	1.00372	0.947701	0.390995	0.984023	1.09881	0.863155
154	Data not found	Data not found	0		#N/A	0		0.528626	0.0280285	0.534601	0.113102	0.408135	-0.049596	0.037049	-0.025435	0.10794	-0.039284	0.006735	-0.295865	-0.258052	-0.19368	0.302986	-0.141117	0.321822	0.391462	0.12261	0.206159	0.655568	0.637519	0.639582	0.891732	0.363436	0.840012	0.798502	0.641767	0.374615	0.394186	0.484298	0.772767	0.38511	0.674986	0.655944	-0.155373	0.633919	0.334697	0.072887	0.599926	0.684094	0.430154
155	v-crk sarcoma virus CT10 oncogene homolog (avian)	Hs.343220	1398	CRK	#N/A	0		0.715525	0.048424	0.418747	0.144205	0.304926	-0.025053	-0.111867	-0.03261	0.166718	-0.118764	-0.015796	-0.096529	-0.07106	0.133046	0.288689	0.032473	0.409774	0.474459	0.031305	0.309596	0.281245	0.802049	0.230066	0.299988	0.452712	0.663342	0.399588	0.404453	-0.129641	0.782798	0.518576	0.118344	0.449865	0.901344	0.632775	0.386433	0.335236	-0.086744	0.470237	0.265466	0.386269	0.315057
156	amyloid beta precursor protein binding protein 1, 59kDa	Hs.61828	8883	APPBP1	16q22	8883	16q22	0.178816	0.002313	0.0343355	-0.130878	0.506483	0.246258	-0.143909	-0.002286	-0.266519	0.194855	0.0648	-0.188768	0.255722	-0.350538	0	-0.257937	0	0.251536	-0.133084	0.486274	0.313255	-0.200251	-0.056733	0.197081	-0.075808	0.060367	-0.265024	-0.030497	-0.382995	0	-0.477304	-0.57228	-0.42543	-0.52146	0	-0.229831	0.293855	0.10258	0.219578	-0.161635	0.185431	-0.15853
157	Data not found	Data not found	0		X	5931	Xp22.31	0.585936	-0.100846	0.549487	0.0873385	0.464327	-0.091777	-0.077158	0.107263	0.192642	-0.249632	-0.0415075	-0.253503	-0.440236	-0.154918	-0.038986	-0.107595	0.015059	0.376194	-0.185504	0.152752	1.16212	0.653669	0.604791	0.698809	0.598908	0.700804	0.372267	0.156634	-0.0435775	0.403062	0.453832	0.529364	0.765645	0.780811	0.563366	0.059385	0.4624	0.279004	0.233227	0.339506	0.461201	0.414197
158	N-acetyltransferase 8 (camello like)	Hs.14637	9027	NAT8	2p12-p13.1	9027	2p13.1-p12	-0.063931	-0.0875695	-0.0943505	0.15272	-0.214844	-0.237493	-0.174269	0.0418595	-0.085502	0.151081	0.19074	0.186803	0.081876	0.286423	0.037169	0.105844	0	0.095059	-0.058196	-0.08262	0.209632	-0.038785	-0.124988	0.279396	0.278958	0.146188	-0.15146	0.178111	-0.204509	0	-0.078779	0.082393	0.2678	-0.636124	0	0.055957	-0.099562	-0.39066	0.112957	-0.005121	0.207387	-0.042565
159	intercellular adhesion molecule 1 (CD54), human rhinovirus receptor	Hs.168383	3383	ICAM1	19p13.3-p13.2	3383	19p13.3-p13.2	0.747533	0.035032	0.56582	0.142405	0.32699	0.0968205	-0.065171	-0.0327545	0.454851	-0.118604	-0.0411505	0.088869	-0.066774	0.159633	0.493671	-0.124595	0.682663	0.690714	0.244312	0.191099	0.703051	0.734255	0.573189	0.546667	0.615268	1.13523	0.686672	0.748668	0.0042215	0.844581	0.584764	0.737358	0.95544	1.18598	1.17425	0.395971	0.345431	0.236213	0.680477	0.396043	0.588244	0.562728
160	BCL2/adenovirus E1B 19kDa interacting protein 1	Hs.77572	662	BNIP1	5q33-q34	662	5q33-q34	0.053032	0.161841	0.230314	-0.005445	0.0955625	-0.135114	-0.028756	-0.085506	-0.0412085	0.043875	0.261966	-0.236448	0.223348	0.213058	0.131324	0.537709	0	0.338617	0.365994	0.328292	0.959822	0.727268	0.654763	1.17737	0.07637	1.43216	1.24238	0.796322	0.405284	0	0.754944	0	0.184583	0.600936	0	-0.309516	0.226604	0.244154	-0.182085	0.457773	0.296364	0.217073
161	Homo sapiens mRNA; cDNA DKFZp313N1434 (from clone DKFZp313N1434)	Hs.376966	0		3p26-p25	3708	3p26-p25	0.517432	-0.618039	0.410114	-0.21837	0.244712	-0.071315	0.528662	0.391219	-0.649994	0.0373835	-0.002784	0.906431	0.477145	0.805623	0.468821	0.836357	1.10854	1.01734	1.17412	1.35987	1.75868	1.83051	1.6727	1.94192	0.654838	0.929255	1.77759	1.77942	1.32239	0.319277	1.15138	2.40565	0.282891	2.21392	0.79293	-0.356485	1.28709	1.21474	0.192693	1.22454	0.649957	0.895
162	peptidylglycine alpha-amidating monooxygenase	Hs.83920	5066	PAM	5q14-q21	5066	5q14-q21	-0.036474	-0.444837	-0.360409	-0.297157	-0.148038	0.27611	0.001539	0.052771	-0.378455	-0.35964	-0.0020185	0.318996	0.454469	0.384198	0.525767	-0.282462	-0.154979	-0.101118	-0.07572	-0.175223	-0.269753	-0.350519	-0.0726475	-0.058661	-0.684629	-0.921321	0.512883	0.023988	-0.299058	-0.609576	-0.298487	0	-0.128212	-0.463509	-0.391705	-0.963285	0.135202	-0.0679055	-0.386664	-0.0490965	-0.174453	-0.120055
163	chromosome 14 open reading frame 2	Hs.109052	9556	C14orf2	14q32.33	9556	14q32.33	0.174542	0.170051	0.196516	-0.06899	0.289436	-0.129999	-0.392375	0.0739795	0.197412	-0.0657835	-0.209427	1.0802	0.904525	0.949359	0	-0.233768	0.927466	0.741861	0.423715	0.406248	0.436998	0.707355	0.679546	0.60079	0.374009	0.64416	0.875821	0.799902	0.330149	0.519893	0.327032	0.63416	0	0.60767	0.174129	0.17619	0.554171	0.253686	0.654044	0.361389	0.448744	0.711941
164	pituitary tumor-transforming 1	Hs.252587	9232	PTTG1	#N/A	0		-0.043495	-0.170879	-0.368565	-0.296994	0.0417185	-0.09337	0.107499	0.050906	0.147943	0.0119525	-0.0370795	0.694202	0.486147	0	0.656136	0.244237	0.678526	0.50782	0.258126	0.189178	0.574988	0.468499	0.282664	0.648852	0.110635	-0.267543	0.804403	1.1159	0.650324	-0.35121	0.55978	1.11334	0.304275	0.428864	0	0	0.349898	0.585693	-0.021141	0.256126	0.21879	0.408896
165	SNRPN upstream reading frame	Hs.58606	8926	SNURF	15q12	6638	15q12	-0.275536	-0.174561	-0.463646	0.0514285	-0.386572	-0.0122365	0.0670695	0.10388	-0.523335	-0.124347	0.432024	-0.033334	0.03403	-0.226686	-0.699472	-0.628506	0	0.045401	-0.219201	-0.647572	-0.654007	-0.901578	-0.760181	-0.36298	0.610047	-0.260392	-0.926344	-0.508481	-0.767403	-0.576156	-0.361009	-0.550354	-0.567404	-0.062256	-1.48821	-0.119613	-0.348544	-0.45826	-0.288438	-0.667813	-0.882614	-0.652397
166	5-methyltetrahydrofolate-homocysteine methyltransferase	Hs.82283	4548	MTR	1q43	4548	1q43	0.617564	-0.200648	0.529178	0.189389	0.433761	0.0489505	-0.06685	0.0498845	0.2967	0.0732835	-0.001693	-0.551407	-0.244535	-0.143143	0.034934	-0.029171	0.377457	0.254145	-0.119825	0.197273	0.656614	0.565792	0.773358	0.568557	0.216753	0.798381	0.816428	0.224554	0.022881	0.292676	0.647663	0.381306	0.352059	0.656161	0.373998	-0.121484	0.42315	0.028365	0.167022	0.0465345	0.513115	0.226506
167	hypothetical protein MGC35048	Hs.367493	124152	MGC35048	16p12	51704	16p12	-0.243443	-0.089149	0.0289005	0.274009	0.100972	-0.105072	-0.184645	0.173627	-0.362536	-0.005535	0.241831	-0.08428	-0.09113	-0.268173	0	0	0	0.270052	-0.128884	-0.080014	0.082187	0.008531	0.184207	0.364131	0.811302	0.569149	0	0.423963	-0.208101	0	0.001967	0	0	0	0	-0.089932	0.0915685	-0.0307715	0	0.157199	-0.0194155	-0.0160945
168	Homo sapiens cDNA FLJ36248 fis, clone THYMU2001989.	Hs.41352	0		???	0		0.0144815	-0.051173	0.240269	-0.423574	-0.0485325	0.336655	0.135851	0.134219	-0.032466	0.001183	0.103927	0.551666	0.144778	0	0	0	0	0.167822	0.105878	0.038654	0.163921	-0.011046	0.296295	0.306886	-0.242099	0.187099	0	0.442919	-0.0325765	0	0	0	0.07595	-0.015334	0	0	0.168018	0.027004	0.392478	0	-0.0112745	0.181613
169	haptoglobin	Hs.75990	3240	HP	16q22.1	3240	16q22.1	0.530903	0.0395925	0.714399	-0.212177	0.201511	-0.306339	0.199895	-0.205226	0.227091	-0.0533215	-0.044759	2.56629	0.503811	0.139559	0.590774	1.23022	0.656964	0.547341	0.507339	0.105601	1.02951	0.837226	1.31858	1.25471	0.830408	0.21825	3.2505	1.06816	1.96443	1.3933	1.09972	0	2.5203	0	1.10555	0.068929	0.898436	0.83815	1.13707	0.702653	0.950558	1.64597
170	Data not found	Data not found	0		#N/A	0		-0.067371	0.231843	0.014006	0.03902	-0.375355	0.331747	-0.182181	0.0492895	-0.311201	-0.0129505	-0.537856	-0.316835	-0.014627	-0.293361	-0.004069	0.153864	-0.429979	-0.201755	-0.371384	0.352674	-0.747803	-0.79777	-1.24513	0.0423315	-0.028459	-0.094879	-1.30299	-0.702365	-0.507133	0.028378	-0.335182	0	-1.6642	-0.868503	-1.46743	-0.233403	-0.168281	-0.578568	0.148105	-0.369515	-0.675809	-0.577076
171	malate dehydrogenase 1, NAD (soluble)	Hs.75375	4190	MDH1	2p16	4190	2p13.3	-0.0163055	0.0712635	-0.0709055	-0.025599	0.254644	0.533855	-0.356814	0.0122015	-0.433347	-0.124307	0.0390435	0.71815	0.635052	0.025486	0.439141	-0.251975	0	0.605365	0.113931	-0.076874	0.530649	-0.153063	-0.385881	0.08651	-0.284604	-0.076804	0.77715	-0.156633	0.367376	0.223619	-0.137551	-0.638018	-0.939186	-0.414792	-0.492575	0.246113	0.410374	0.299646	0.067978	-0.348697	0.0549595	0.561528
172	REV3-like, catalytic subunit of DNA polymerase zeta (yeast)	Hs.115521	5980	REV3L	6q21	5980	6q21	0.178683	0.146457	0.170023	0.0727665	-0.133354	0.500898	-0.14329	-0.14803	-0.307067	-0.0607025	-0.135771	-0.207562	-0.104685	-0.375088	0	-0.061309	0	0.02084	-0.243785	0.314398	0.330329	-0.020628	-0.278919	0.272528	0.148025	0.055113	-0.591577	-0.225851	-0.176301	0	-0.226166	0	-0.389791	-0.291918	0	-0.445716	0.047815	-0.554771	0.259715	-0.149947	0.028967	-0.410208
173	CD69 antigen (p60, early T-cell activation antigen)	Hs.82401	969	CD69	12p13-p12	969	12p13-p12	-0.233275	-0.216118	-0.114851	0.044514	0.174579	0.473194	-0.373863	-0.48158	-0.141575	-0.123655	0.0012285	-0.150661	0.465366	0	0	-0.197125	0	-0.206501	0.048643	0.056077	0.208122	-0.480804	0	-0.284172	-0.16243	0	-0.059679	0	-0.299354	-0.169889	-0.185739	0	0	0	0	-0.049271	-0.150164	-0.237435	-0.411666	-0.051241	0.018628	-0.23146
174	secretory carrier membrane protein 1	Hs.31218	9522	SCAMP1	5q13.3-q14.1	9522	5q13.3-q14.1	0.200561	0.150063	0.143428	-0.31576	-0.128848	0.319087	0	0	0	0.0648445	-0.378163	-0.013122	0.488908	0	0	0	0	0	0	0.797049	1.06031	0.61101	0.266184	0.453489	-0.274124	0.451379	0	0	0.0056855	0	0	0	0	0	0	0	0.359689	0.751707	0	0	0	0.185651
175	ubiquitin-conjugating enzyme E2A (RAD6 homolog)	Hs.379466	7319	UBE2A	Xq24-q25	7319	Xq24-q25	0.0210135	0.128199	-0.219723	0.239026	-0.157431	0.523416	-0.171375	-0.173908	-0.115155	-0.100152	0.019536	0.074083	0.219171	-0.28654	-0.070762	0.312318	0	-0.205698	-0.104629	0.091218	0.354277	0.051169	-0.168405	-0.499213	-0.855315	-0.320348	-0.33944	0	-0.498814	-0.754775	-0.725722	-0.830691	-0.869747	-0.48507	-0.714767	-1.36025	-0.291303	-0.200185	-0.51175	-0.310227	-0.105811	-0.155867
176	C-reactive protein, pentraxin-related	Hs.76452	1401	CRP	1q21-q23	1401	1q21-q23	0.0793595	-0.20904	0.0137875	0	-0.113166	0.307623	0	0	0.097652	0.006355	-0.397164	0	0.119063	0.024919	0	0	0	0	0	0.24527	0.257684	0.147252	0.143899	0.519935	-0.0720635	0.317045	0	0	0	0	0	0	0	0	0	0	0.0628365	0.169976	0	0	0	0.0510735
177	TRAF family member-associated NFKB activator	Hs.146847	10010	TANK	2q24-q31	10010	2q24-q31	0.376472	-0.161972	0.107442	-0.151706	0.15801	0.72912	0.10067	-0.017982	-0.06246	-0.242316	-0.11719	-0.2216	-0.00779	-0.050842	0.544	0.675326	0.53669	0.936128	0.466905	0.987935	1.27389	0.924634	0.662234	0.780852	-0.624009	0.439259	0.888985	0.472324	0.878049	-0.253547	0.127692	1.1383	0	0.411582	0.037606	-1.34804	0.177265	0.739624	0	0.0843195	-0.002074	0.365911
178	protease, serine, 7 (enterokinase)	Hs.158333	5651	PRSS7	21q21.1	5651	21q21.1	-0.0644535	-0.0131525	0.172173	-0.0503985	-0.21454	0.17302	0.201982	-0.0287225	-0.092945	-0.057806	-0.028806	0.744006	0.419638	0.281789	0.77423	0.636822	0	0.759935	0.477715	0.358972	0.611794	0.589536	0.367796	0.923127	0.232796	0	0.820614	1.20924	0.723974	0	0	1.68002	0.192932	0.606729	0	-0.154486	0.302391	0.750254	0.273247	0.457253	0.086099	0.651953
179	interleukin 1 receptor-like 1	Hs.66	9173	IL1RL1	2q12	9173	2q12	0.0321595	-0.201727	-0.097169	-0.175983	0	0.208607	0	0.175254	0	-0.002423	0	0	0.219441	0	0	0	0	0	0	0	0.159577	-0.476063	0	0	0	0	0	0	-0.082523	0	0.037887	0	0	0	0	0	0.114319	-0.216752	0	0	0	-0.109217
180	myotubularin related protein 6	Hs.79877	9107	MTMR6	#N/A	0		-0.79394	0.053184	-0.36943	0.142344	-0.650923	-0.267205	0.087467	-0.037668	-0.718657	0.038575	-0.0697645	-0.191993	-0.999099	-1.00443	-0.273676	-0.079458	-0.61596	-1.14912	0.288407	-0.49763	-0.891947	-0.455461	-1.54912	-1.28909	-0.676071	-2.05241	-1.13288	-0.923034	-0.224268	-1.60714	-1.00747	-0.908079	-2.03078	-1.32345	-1.31556	-0.401215	0.460503	-0.14622	-0.626138	-0.368521	-1.33343	-0.804731
181	fibrinogen-like 1	Hs.107	2267	FGL1	8p22-p21.3	2267	8p22-p21.3	-0.050833	-0.0691545	-0.0190575	-0.070858	0	0.097332	0	-0.0553535	0	-0.115162	0	0	0.090175	0	0	0	0	0	0	0	0.823919	0.112662	0	0	0	0	0	0	0	0	0	0	0	0	0	0	0.034261	0.0108415	0	0	0	0.0149895
182	protease, serine, 25	Hs.115721	27429	PRSS25	2p12	27429	2p12	-0.050083	0.390097	-0.051418	0.110416	-0.140048	0.259291	-0.100452	-0.200047	-0.355324	0.027045	0.0602575	0.518722	-0.070336	0.412457	0.086148	0.105131	0	0.241373	0.237256	-0.028095	0.173014	0.135107	0.0425685	0.14645	0.071516	-0.790208	0.196943	0.547201	0.118844	-0.014604	0	0.374722	0.400869	0.418293	0	0.182489	0.205271	0.291534	0.01993	0.229184	0.198263	0.124308
183	LanC lantibiotic synthetase component C-like 1 (bacterial)	Hs.13351	10314	LANCL1	2q33-q35	10314	2q33-q35	0.362301	-0.444577	-0.252585	0.176363	0.404073	0.389739	-0.316136	-0.062921	-0.193964	0.0741165	0.301539	0.17639	0.203904	-0.343068	-0.042081	-0.334169	0	0.437587	-0.099263	0.132911	0.136742	0.312507	-0.308261	-0.172152	-0.404237	0	-0.198098	-0.495866	-0.356602	0	-0.573589	0	0	0	0	-0.789525	-0.12053	-0.422494	0	-0.0410565	0.084547	-0.197261
184	heterogeneous nuclear ribonucleoprotein H2 (H')	Hs.278857	3188	HNRPH2	Xq21.3-q22	3188	Xq22	-0.186348	-0.310565	-0.106744	-0.0334245	0.023014	0.155142	0.211602	-0.0071805	-0.0603355	0.138194	-0.103048	-0.447513	-0.377688	-0.557353	-0.26113	-0.218794	0.270948	-0.347147	-0.175368	0.071447	-0.184113	-0.543088	-0.806031	-0.461909	-1.82328	-1.1092	-0.355488	-0.811885	-0.639494	-1.06931	-0.982387	-0.536443	-1.19283	-0.678635	-0.640558	-1.83206	-0.671944	-0.51081	-0.766525	-0.349728	-0.717345	-0.687237
185	Homo sapiens cDNA FLJ37289 fis, clone BRAMY2014462.	Hs.312323	0		#N/A	0		0.274599	0.08287	0.351774	0.00249	0.114031	0.332832	0.267806	-0.0345435	-0.0923435	-0.0508035	-0.0115665	-0.281835	0.125085	-0.076475	0.363519	1.11812	1.13118	0.862005	0.705308	0.609234	1.85732	1.06551	1.1806	1.48456	0.172646	0.996366	2.2468	0	1.1166	-0.120232	0.882261	2.70666	0.595956	2.10756	1.23999	-1.47263	0.762396	0.427563	-0.506136	0.988307	0.587229	0.271184
186	KIAA0191 protein	Hs.12413	23318	KIAA0191	1	23318	1p32.3	0.164977	0.139148	0.306455	-0.156253	0.516915	0.058235	0.48985	0.153661	-0.11626	0.176952	-0.153215	-0.004077	0.117201	0.25369	0.338452	0.901207	0.887618	0.925052	1.58802	0.842158	1.89409	1.42003	1.1181	0.915894	0.670647	2.09092	1.95312	0.701043	1.05007	0.418808	0.637857	2.31925	0.788873	1.61547	0.611501	0	0.165554	0.66912	-0.058876	0.760857	0.280508	0.274398
187	spinocerebellar ataxia 1 (olivopontocerebellar ataxia 1, autosomal dominant, ataxin 1)	Hs.74520	6310	SCA1	6p23	6310	6p23	-0.101184	0.297166	0.020462	0.073892	-0.189297	0.0761765	0.153012	-0.379236	0.585593	-0.0378505	-0.0917295	0.255998	0.066828	-0.544637	0.424129	0.418876	0.217516	-0.206618	0.328789	0.220514	1.39134	0.462383	0.032567	0.223848	-0.167795	-0.017777	0.629417	0	0.523553	-0.409147	0.248887	0.44483	0.064306	-0.056157	0.022713	-1.12836	0.256034	0.856681	-0.214549	0.247167	0.088539	0.363131
188	solute carrier family 35 (CMP-sialic acid transporter), member 1	Hs.82921	10559	SLC35A1	6	10559	6q16.1	0.463361	0.0333015	0.377027	0.173156	0.723179	0.318867	0.0739055	0.363437	-0.443857	0.155642	-0.310331	0.352757	0.338021	0.630581	1.12454	1.17257	1.75766	1.18047	1.59433	1.24596	2.22646	1.74387	1.42801	1.41258	0.750464	2.47346	2.17033	1.79379	1.62596	0.838742	1.41655	2.4307	0.990136	1.93788	1.63312	-0.420275	1.00597	0.871768	-0.099529	0.648151	1.14055	0.777791
189	KIAA0507 protein	Hs.158241	57241	KIAA0507	???	57241		0.146571	0.251325	0.0061145	0.0650225	-0.162798	0.303542	0	-0.020683	0.175871	0.0635985	-0.144138	0.01379	-0.038327	0	0	0	0	-0.033488	0.232872	0.246971	1.19278	0.698455	0	0	-0.09048	0	0.28923	0	0.0463095	0	-0.114151	0	0	0	0	0	0.232326	0.827418	0	0	0	0.129405
190	solute carrier family 33 (acetyl-CoA transporter), member 1	Hs.285176	9197	SLC33A1	3	9197	3q26.1	0.595785	0.047698	0.316254	0.0918245	0.395061	-0.007787	0.089443	0.310699	0.133631	0.0146355	-0.0366715	-0.418378	-0.114687	-0.050603	-0.049018	0.012313	0.265217	0.074478	-0.064052	0.300266	0.470963	0.290429	0.217675	0.135154	0.09653	0.383403	0.213212	0.231428	0.357859	0.334665	0.15115	0.115092	0.307908	0.376797	0.222415	0.001446	0.256784	-0.097183	0.071144	0.232456	0.242287	0.18763
191	titin	Hs.172004	7273	TTN	2q24.3	7273	2q24.3	-0.0219405	-0.09672	-0.0119105	0.106309	0	0	0	0	0.217658	-0.080909	-0.305254	-0.137732	0.052025	0	0	0	0	0	0	0.070158	0.739007	0.732309	0	0.163758	0.311062	0	0	0	0	0.001691	0	0	0	0	0	0	0.500158	0.196004	0	0	0	0.31981
192	hypothetical SBBI03 protein	Hs.153639	10193	SBB103	12	10193	12q12	0.174699	0.0504675	0.026901	0.050809	0.245235	0.152868	0.05339	-0.0777095	0.133241	0.114167	-0.0782275	0.080745	0.097788	0.126174	-0.007275	0.003109	0.690064	0.276802	-0.106121	0.047541	0.713904	0.657273	0.707759	0.461511	-0.0097795	0.606598	0.48417	0.316527	0.056837	0.433187	0.454555	0.060069	0.427771	0.042934	-0.12949	-0.035705	0.16317	-0.0537805	0.340713	0.139832	0.544501	0.501267
193	dipeptidylpeptidase 4 (CD26, adenosine deaminase complexing protein 2)	Hs.44926	1803	DPP4	#N/A	0		-0.181331	0.0533165	0.0908135	0.142829	0.170105	0.0692325	-0.016125	0.136597	-0.209845	-0.194039	-0.0735375	0.750854	0.585862	1.06113	0.863918	0.208553	0.032879	1.18385	0.32812	0.155252	0.701312	0.145797	0.67314	0.694882	0.536791	0.812731	1.08784	0.879995	0.790853	0.617647	0.137403	0.542103	0.900423	0.040227	0.136607	0.236717	0.0936995	0.692333	0.493326	0.229449	0.406656	0.773116
194	joined to JAZF1	Hs.197803	23512	JJAZ1	17	23512	17q11.2	0.608083	0.108316	0.435903	0.497692	0.387818	0.107647	-0.328516	0.036637	-0.133725	0.051834	0.012881	0.647322	0.752563	0	0.752443	0.739695	0.748268	1.57714	0.729201	0.847709	0.629409	0.671115	-0.489911	0.0482145	-0.95272	0	0.796067	0.175795	-0.284625	0	-0.109967	0.142366	-0.147705	-0.301123	0	-0.191032	1.38785	0.748912	0.224238	-0.163179	0.155046	0.865468
195	plasminogen activator, urokinase receptor	Hs.179657	5329	PLAUR	19q13	5329	19q13	-0.397281	0.0101465	0.029558	-0.082841	-0.309405	-0.092687	0.229106	-0.085827	0.79267	-0.017409	0.1689	0.090655	0.326667	0.814757	0.129368	0.550645	0	0.641118	0.243637	-0.003014	0.217343	0.651775	0.203062	0.0383335	-0.0174835	0.149612	0.115006	0.120324	-0.344037	0.408196	0.414928	-0.282999	0.476157	0	-0.112291	-0.393556	-0.606881	-0.15521	-0.009578	-0.0148675	-0.091325	0.083981
196	solute carrier family 25 (mitochondrial carrier; peroxisomal membrane protein, 34kDa), member 17	Hs.62245	10478	SLC25A17	22q13.2	10478	22q13.2	0.112807	0.0894895	-0.305279	0.315088	-0.128374	0.363692	-0.287828	0.186358	-0.213254	0.118165	0.196339	0.000358	0.134544	0	0	-0.038027	0	0.203314	0	-0.042576	-0.035573	-0.654891	-0.386062	-0.478957	-0.645754	0	-0.290092	-0.029289	-0.291297	0	0	-0.355876	0	-0.201978	0	0	0.359187	-0.470756	0.005789	0	0.09244	-0.200138
197	ATP-binding cassette, sub-family C (CFTR/MRP), member 10	Hs.55879	89845	ABCC10	#N/A	0		-0.451607	0.111473	-0.0467595	0.02726	-0.276287	-0.129167	-0.119324	0.006144	-0.078479	0.132177	0.067903	0.240196	-0.050665	0.476388	0.113953	-0.059327	0.252469	0.042243	0.191167	-0.137284	-0.617121	-0.078138	0.015334	0.026936	-0.108716	0.780958	0.183397	0.357556	0.042126	0.252874	0.175062	0.072308	0.385851	0.166621	0.235007	0.270156	0.097128	0.391908	-0.175488	0.074095	0.110072	0.0534235
198	KIAA0266 gene product	Hs.127376	9724	KIAA0266	13	9724	13q12.2-q13.3	0.220857	0.117939	0.281632	0.115272	-0.203502	0.164937	-0.42759	0	0	0.247355	0.123991	0.179196	-0.224348	0	0	0	0	0	0	0.283769	0.560455	0.316341	-0.026793	-0.0578155	-0.314039	0	0	0	-0.093488	0	0	0	0	0	0	0	0.307308	0.131949	0	0	0	0.0706865
199	myogenic factor 6 (herculin)	Hs.35937	4618	MYF6	12q21	4618	12q21	0.0419335	-0.001833	0.249185	0.192409	0.271581	-0.017177	0.042093	0.091152	0.435805	-0.0621635	-0.100205	0.179913	-0.087312	0.770462	0.462326	0.131841	0.595117	0.365883	0.351578	0.56949	0.916807	0.904332	1.19445	0.457263	0.440031	1.57045	0.784081	0.896779	0.378849	0.840574	0.726716	0.995271	1.49451	1.22129	1.02361	0.708093	0.271562	0.508186	0.613843	0.705015	0.775061	0.541404
200	myosin, light polypeptide 1, alkali; skeletal, fast	Hs.158295	4632	MYL1	???	0		-0.026125	0.090784	0.322006	0.264121	0.207049	0.15542	-0.08215	0.18784	0	-0.147936	-0.015955	1.68408	0.610859	0.23972	1.13838	0.667432	0	0.589069	-0.154131	0.346066	0.865774	0.46139	0.832098	0.840908	0.495266	0	1.68194	1.95293	2.18699	0	0.321984	1.55476	1.77275	0.782203	0.77316	0.365969	0.319285	0.718301	0.888592	0	0.177517	1.36702
201	sarcoglycan, alpha (50kDa dystrophin-associated glycoprotein)	Hs.99931	6442	SGCA	17q21	6442	17q21	-0.08583	-0.168936	0.462728	-0.251157	0.070628	0.226806	0	-0.267228	-0.290112	0.00245	0.13887	0.392312	-0.29857	0.328259	0	0	0	0.293295	0.759607	0.428818	0.641485	0.009879	0.327734	0.0990755	-0.242446	0	0.071719	0.111625	-0.257566	0	0.057941	0	0	0	0	0	0.33468	-0.100334	-0.172346	-0.10621	0.10969	-0.04676
202	EGF-containing fibulin-like extracellular matrix protein 1	Hs.76224	2202	EFEMP1	2p16	2202	2p16	0.002078	-0.179829	-0.111833	-0.16115	-0.113166	0.404788	0	0	-0.0234255	-0.03106	0.033977	0.136935	-0.17351	0	0	0	0	0	-0.181367	0.164382	0.419325	0.54578	-0.002461	0.357597	0.120935	0	0	0.164014	0	0	0	0	0	0	0	0	0.122494	0.279867	0	0	0	0.612993
203	fibroblast growth factor 7 (keratinocyte growth factor)	Hs.374988	2252	FGF7	15q15-q21.1	2252	15q15-q21.1	-0.485051	-0.041344	-0.007962	-0.284102	-0.297393	0.217308	0.237816	0.276375	-0.518913	-0.047994	0.386902	1.12539	-0.335921	0.643684	0.976615	0.345148	-0.246924	-0.300128	1.69658	-0.020669	1.14023	-0.364358	0.966236	-0.0919515	-0.336464	-1.06194	0.456227	-0.101644	-0.863459	0.497752	0.500992	0.302438	-0.758967	-0.407442	-0.126701	-0.00838	0.536923	0.23603	-0.017098	-0.712507	-0.088343	0.130023
204	tissue factor pathway inhibitor 2	Hs.295944	7980	TFPI2	???	7980	7q22	-0.035766	-0.000659	-0.136259	-0.644352	0	0.431236	0.242573	0	0	0.11725	0	0.069026	0	0.252873	0	0	0	0	0	0	-0.099547	-0.076307	-0.274404	0.264722	-0.0384825	0	0	0.020987	0.168897	0.284477	0	0	0	0.037247	0	0	-0.0703165	0	0	0	0	0.257117
205	gap junction protein, alpha 1, 43kDa (connexin 43)	Hs.74471	2697	GJA1	6q21-q23.2	2697	6q21-q23.2	-0.13183	0.054465	0.249206	-0.185467	0.097943	0.068933	0.0478675	-0.0131335	-0.212569	0.019927	0.329711	0.629979	0.098543	0.847309	0.805135	0.134672	0.874246	0.071936	1.06163	0.023693	0.910654	0.394155	1.07986	0.435281	0.420421	0.558876	0.711	0.509103	0.0151935	0.932457	0.752334	1.10908	1.36998	0.655784	0.392794	0.52438	0.522337	0.294311	0.623343	0.1749	0.363355	0.453485
206	hypothetical protein LOC221810	Hs.150011	221810	LOC221810	???	0		0.131944	-0.494367	-0.0008295	-0.228553	0.019835	0.33614	0.198835	0	0	-0.004988	-0.009114	0.394817	0	0.637028	0	0	0	0	0	0	0.055937	0.180863	-0.024883	0.327284	0.029058	0	0	0.049087	0	0.261276	0	0	0	-0.085544	0	0	0.023553	0.157104	0	0	-0.025051	0.560323
207	troponin C2, fast	Hs.182421	7125	TNNC2	20q12-q13.11	7125	20q12-q13.11	-0.109491	-0.107282	-0.178244	0.0478005	-0.155221	-0.124994	0	-0.248879	-0.0598555	-0.0300265	-0.120272	0.679578	0.119441	0	0	0	0	0	0	0.08014	0.354741	0.324995	0.0988205	0.397079	-0.194875	0	0	0	-0.337023	0	0	0	0	0	0	0	0.087313	0.059837	0.034144	0	0.0697285	-0.120709
208	2,4-dienoyl CoA reductase 1, mitochondrial	Hs.81548	1666	DECR1	8q21.3	1666	8q21.3	-0.347719	-0.258055	-0.131754	-0.198317	0.121548	-0.074685	0.25993	0.0065575	0.220366	-0.104697	-0.0226285	0.41852	0.128534	0.557993	0.163433	0.226202	-0.182321	0.115593	-0.281444	-0.279009	-0.003736	-0.316449	-0.540173	-0.0889635	-0.248558	-0.391959	-0.107638	0.146163	-0.110701	0.304971	0.081785	-0.191581	-0.230564	-0.38042	-0.232299	-0.313935	-0.343845	-0.031306	-0.359522	-0.0240115	-0.0456175	-0.160407
209	elastase 3A, pancreatic (protease E)	Hs.181289	10136	ELA3A	???	10136	1p36.12	0.0171135	-0.094313	0.106754	0.095415	0.490164	0.0197565	-0.302197	0.0230265	0.134919	0.077083	-0.168504	0.077608	0.002652	0.65516	0	0	0	0.728245	0.646983	0	0.377913	0.14277	0.5844	0.160424	0.223496	0.147033	0	0.625942	0.200664	0.782604	0.263529	0	0.533475	0	0	0.407918	0.0723795	0.075207	0.413547	0.224245	0.062215	0.309407
210	GDNF family receptor alpha 1	Hs.105445	2674	GFRA1	10q26	2674	10q26	0.149362	0.112425	0.391906	0.0099775	-0.037394	-0.24164	0	0	0	0.30153	0	0.582186	0.076713	0.315568	0	0	0	0	0	0	0.764304	0.116978	0.234671	0.55438	0.580817	0	0.131919	0.730953	0	0	0	0	0	0	0	0	0.163219	0.098403	0.166865	0	0	0.301339
211	KDEL (Lys-Asp-Glu-Leu) endoplasmic reticulum protein retention receptor 2	Hs.372755	11014	KDELR2	7p	11014	7p22.2	-0.088981	0.292	8.55e-05	0.0109645	0.0836305	-0.252543	-0.0517515	-0.0792605	-0.0320095	0.206484	-0.108971	0.50611	0.22363	0.805864	0.034354	0.492274	-0.153962	0.319514	0.336385	-0.099988	0.397528	0.741715	0.404168	0.144485	0.252839	0.580123	0.389262	0.321845	0.53984	0.336819	-0.016865	0.502573	0.654876	0.364649	-0.075642	0.513451	0.448244	1.04364	-0.332732	0.472369	0.264232	0.335243
212	ATP synthase, H+ transporting, mitochondrial F0 complex, subunit g	Hs.107476	10632	ATP5L	3q27	10632	3q27	0.228704	0.104759	-0.036946	0.23084	0.47635	0.304777	-0.287999	-0.160869	-0.35961	-0.127457	0.0122315	1.34106	0.989544	0.794447	0.336563	-0.48232	0.400897	1.07241	0.226153	0.477981	0.163112	-0.011572	-0.807691	-0.100899	0.0582005	0.099197	0.097315	0.810497	0.115471	0.090821	-0.108195	0.093965	-0.258849	0.092221	-0.26828	0.421323	0.623923	0.566194	0.855464	0.156864	0.819951	0.784425
213	aldehyde dehydrogenase 6 family, member A1	Hs.293970	4329	ALDH6A1	14	4329	14q24.2	0.459896	0.130799	0.164684	-0.020384	0.0883395	-0.0209055	-0.111835	-0.0198145	0.213302	0.12543	-0.014401	-0.03662	0.113694	0.134327	0.053049	0.045354	0.319896	0.366829	0.222511	0.506545	-0.606524	0.184945	-0.119033	-0.106493	0.032442	0.532871	0.31886	0.002783	-0.254006	0.453872	0.359654	0.003792	0.307283	0.488524	0.310341	0.146691	-0.102558	-0.326325	0.421454	0.169032	0.126198	-0.007286
214	calcitonin-related polypeptide, beta	Hs.274534	797	CALCB	11p15.2-p15.1	797	11p15.2-p15.1	0.647486	0.047209	0.426967	0.135696	0.220015	-0.139936	-0.076243	0.0423705	0.223146	0.0180635	-0.028252	-0.242406	-0.094653	0.032849	0.078894	0.127646	0.363759	0.227957	-0.021695	0.283147	0.517044	0.511949	-0.071194	-0.017424	0.153793	0.226588	0.162925	0.044366	-0.143337	0.431439	0.452738	0.329221	0.198148	0.517501	0.249446	0.107081	0.155588	-0.193573	0.170977	0.190775	0.219312	0.215682
215	echinoderm microtubule associated protein like 1	Hs.12451	2009	EML1	14q32	2009	14q32	0.0638715	0.328347	0.15492	0.0827135	0.387849	-0.0759395	0.17517	0.126432	0.180658	0.001993	0.037677	0.128317	0.373799	0.381666	0.455516	-0.027941	0.958453	0.812444	0.172507	0.699382	0.52589	1.00324	0.402527	0.181568	0.460467	0.931313	0.700577	0.311151	0.0901935	0.518433	0.33519	0.613868	0.288766	0.728631	0.547239	0.32474	0.133828	0.0738055	0.397004	0.534065	0.4738	0.413513
216	coactivator for steroid receptors	Hs.172329	26036	COASTER	6	26036	6p11.1	0.169461	0.0398305	-0.0356175	0.0676925	0.135112	-0.111118	-0.170717	-0.350916	-0.258037	0.0990045	-0.142863	0.222685	0.11964	0	0	0.222461	0.326529	0.386285	-0.198637	0.292496	0.514383	0.357645	0.230126	0.227165	0.115807	0	0.341069	0.319811	-0.0259805	0	0.287864	0	0	0.068686	0	0.119425	-0.072554	0.13152	0.307768	-0.00558	0.0688665	0.453828
217	CocoaCrisp	Hs.182364	83690	LOC83690	???	83690	8q13.3	-0.316746	0.315515	0.171488	-0.0986625	0	0.076277	0	0	0	-0.136292	-0.402639	0	0	0	0	0	0	0.317853	-0.069191	0.395192	0.565497	0.430423	-0.164107	0.352185	0.191957	0	0	-0.254332	0	0	0	0	0	0	0	0	0.373267	0	0	0	0	0.054891
218	hypothetical protein MGC10854	Hs.22222	84260	MGC10854	???	84260	12q24.11	0.558189	-0.063117	0.543396	0.0327265	0.272908	-0.0804215	-0.0538265	-0.0737045	0.156785	-0.0564975	-0.0083295	0.350593	0.191376	0.332854	0.420385	-0.093674	0.270573	0.327202	0.06232	0.360539	0.493622	0.437895	0.524354	0.506398	0.426656	0.516866	0.919225	0.724371	-0.302071	0.871274	0.47293	1.20609	0.864021	0.950473	0.947589	0.356833	0.181298	0.121367	0.387814	0.367046	0.559969	0.478955
219	ESTs, Highly similar to Structure Determination Of The Small Ubiquitin-Related Modifier Sumo-1, Nmr, 10 Structures [H.sapiens]	Hs.355804	0		2q33	7341	2q33	-0.0329115	0.032095	-0.226957	0.065703	-0.107662	0.25413	0.067558	-0.192912	0.131293	0.009911	0.091175	0.144866	0.263654	0.241248	-0.048131	-0.117163	0	0.142253	0.220817	0.251208	0.108536	0.359094	-0.372495	-0.325686	-0.919087	-0.179996	-0.339028	-0.764591	-0.562716	-0.592561	-0.573458	-1.1056	-0.815663	-0.774364	-0.584719	-0.675972	0.0418305	0.0740555	-0.278101	-0.659194	-0.321225	-0.250306
220	Data not found	Hs.2794	0		???	56941	3	0.330991	-0.179482	0.222788	-0.054643	0.0928285	-0.080964	-0.147791	0.173086	0.065328	0.036762	0.138699	0.73466	0.427917	1.2117	0.4675	-0.145173	0.320283	0.299737	0.308671	0.062545	0.525145	0.278478	0.812632	0.816415	0.497908	0.651471	1.23967	1.28807	0.314038	0.910243	0.652181	0.543425	0.930831	0.583047	0.502814	0.412144	0.240032	0.291289	0.607126	0.434526	0.787266	1.08538
221	hypothetical protein FLJ10462	Hs.100895	55711	FLJ10462	12	55711	12p12.2-p12.1	0.0227385	-0.182897	0.124068	0.113839	0.0003625	0.067874	-0.146176	0.036869	0.594082	-0.112947	0.04411	0.183059	-0.054673	0.459777	0.21348	0.21476	0.427397	0.305747	0.32385	0.459696	0.44622	0.41247	0.610855	0.162147	-0.127084	-0.056417	0.594778	0.016088	-0.0776385	1.00921	0.317039	0.577806	0.734657	0.355374	0.677512	-0.271066	-0.0812215	-0.241668	0.374007	-0.149981	0.495964	0.253966
222	myosin, light polypeptide 6, alkali, smooth muscle and non-muscle	Hs.77385	4637	MYL6	12	4637	12q12	-0.121804	-0.051292	0.0758595	-0.088225	0.0118895	0.134512	-0.101625	0.264647	-0.0861065	-0.267841	-0.066327	2.35933	1.11846	1.88621	1.82246	0.558125	0.928899	1.36521	1.21026	0.595601	0.9543	0.17789	1.06822	1.16946	0.273508	0.8009	2.17595	2.36084	1.83368	0.770821	1.00601	0.568629	1.37264	0.524084	1.99518	0.897309	0.596376	1.29342	0.682599	0.396574	1.31064	1.9178
223	myosin, light polypeptide, regulatory, non-sarcomeric (20kD)	Hs.180224	10627	MLCB	18	10627	18p11.31	-0.135365	-0.132144	-0.105171	-0.12462	0.110642	0.150577	-0.373661	-0.169387	0.0796555	1.12856	0.036605	0.58463	0.509938	0.753723	0.239417	0.25934	-0.235955	0.70128	-0.053829	0.035014	-0.40422	-0.435527	-1.11926	-0.785327	-0.840233	-1.66259	-0.481836	-0.865083	-1.07091	0.351728	-0.191336	-0.567489	-0.429981	-1.21254	-0.410452	-0.075355	-0.367123	-0.380558	-0.766416	-1.17938	-0.327242	-0.163873
224	KIAA1128 protein	Hs.81897	54462	KIAA1128	10	54462	10q23.31	0.083758	0.0251935	-0.081495	-0.0340795	0.080946	0.27337	-0.150393	0.314833	-0.165758	0.0214145	-0.085467	0.98471	0.416179	0.200646	1.19301	0.326829	0.822738	1.00508	0.560613	0.257669	1.04641	0.111711	1.14064	0.804414	0.224984	0.583157	1.78041	1.9785	1.64748	0.504996	0.95673	1.16266	0.623599	0.47838	1.97671	0.171226	0.434435	0.636281	0.390491	0.435387	1.32977	1.58738
225	major histocompatibility complex, class II, DR beta 5	Hs.352392	3127	HLA-DRB5	6p21.3	3123	6p21.3	-0.295479	0.358527	-0.221306	-0.0627205	-0.192237	-0.419671	-0.348481	0.220607	-0.660346	0.52652	-0.355844	-0.814855	-0.001096	-0.685657	-0.417577	-0.38691	-0.920905	-0.220331	0.362412	0.005857	-2.16976	-1.09424	-2.85434	-0.9079	-0.105691	-0.347699	-2.76476	-1.10946	-1.09401	-1.36379	-0.945786	-1.3505	-2.00835	-0.490559	-2.00369	-0.0011	-0.708361	-1.56061	-0.675141	-0.521657	-1.98523	-1.61445
226	glioma-amplified sequence-41	Hs.4029	8089	GAS41	12q13-q15	8089	12q13-q15	0.291926	0.144697	0.016111	0.401284	0.207642	0.111907	-0.167698	-0.126594	-0.003388	0.000309	0.197475	-0.018759	0.359809	0	0	0	0	0.514554	0.298261	0.790118	0.674948	0.669972	0.511454	0.527559	0.329045	0	0.454075	0.562601	-0.184968	0.346963	-0.048709	0	0.072627	0.279646	0	0.18387	-0.0737735	0.031063	0.574693	0.091842	0.18026	0.552533
227	translin-associated factor X	Hs.96247	7257	TSNAX	1q42.1	7257	1q42.1	0.0529005	0.0507805	0.185026	-0.006063	0.143482	-0.105942	-0.144687	-0.038021	-0.382279	0.181852	-0.0430665	-0.887977	-0.303116	-0.389934	-0.163288	-0.259776	0	0.204449	0.302445	0.37321	-0.01602	-0.035603	-0.307327	-0.437787	-0.178193	-0.0713	-0.672472	-0.52705	-0.584275	-0.318294	-0.23114	0.090312	-0.378078	-0.057954	-0.777231	-0.190631	-0.31131	-0.839594	-0.309529	-0.238357	-0.712322	-0.554426
228	glycine receptor, beta	Hs.32973	2743	GLRB	4q31.3	2743	4q31.3	0.150679	-0.1989	-0.275852	0.162188	0.137266	0.400263	0	-0.070698	0	-0.0909385	0.323124	0.202623	0	0	0	0	0	0.332082	0.370774	0.141165	0.567387	0.105253	-0.239355	0.217911	0.202874	0	0	0	0	0	0	0	0	0	0	0	0.246419	-0.047588	0	0	0	0.183032
229	Data not found	Data not found	0		X	5931	Xp22.31	0.0353085	0.148182	-0.0486035	-0.0985505	-0.169593	-0.109391	0.125579	0.141321	0.408724	-0.110825	0.045161	-0.194591	-0.02173	-0.059159	0.238695	0.004321	0.157871	0.389767	0.079857	0.161384	0.480154	0.618067	0.13006	0.38307	0.747807	0.485969	0.471856	0.305408	0.317653	0.167104	0.30113	0.507791	0.141639	0.594818	0.19258	0.157652	0.181222	-0.0140965	0.114376	0.0908415	-0.139508	0.134525
230	lipopolysaccharide binding protein	Hs.154078	3929	LBP	20q11.23-q12	3929	20q11.23-q12	0.03122	0.191044	-0.0939145	-0.008395	0.0171065	0.0989965	-0.0281925	0.159226	0	0.092337	0.0593105	1.28748	1.08034	0	0.339662	0.462227	0	1.07426	0.379193	0.434778	1.04842	0.422942	0.981361	1.02719	0.564323	0	1.65124	1.64076	1.6281	0	0.611585	0.957847	1.057	0.484367	0	0.622103	0.320393	1.02689	1.08767	0	0.077008	1.44041
231	vesicle-associated membrane protein 5 (myobrevin)	Hs.74669	10791	VAMP5	2	10791	2p11.2	-0.110535	-0.163687	-0.038595	-0.0296875	0.011552	0.26785	-0.331595	-0.139229	0.0620345	0.017874	-0.100973	0.690494	0.849867	0.888102	1.077	0.623415	0	1.54997	0.149053	0.411672	0.095598	0.421161	-0.280195	0.482931	0.313945	0.09673	0.401056	0.160981	0.016971	0.410067	0.246461	0.280766	0.67199	0	-0.076968	0.331848	-0.209324	0.142426	-0.036972	-0.291365	0.0967475	0.385645
232	imprinted in Prader-Willi syndrome	Hs.5022	3653	IPW	15q11-q12	3653	15q11-q12	0.367892	0.145723	-0.104803	0.097544	0.047472	-0.374989	0	0	0	-0.0459485	0.166126	0	-0.070844	0	0	0	0	-0.260704	0.063154	0.055015	-0.04435	0.079387	-0.202643	-0.086404	-0.0923035	0	0	0	0	0	0	0	0	0	0	0	0.165096	-0.0195215	0	0	0	0.240059
233	natriuretic peptide precursor A	Hs.75640	4878	NPPA	1p36.2	4878	1p36.2	-0.0529905	0.0103305	0.099067	-0.093365	0.234514	0.116703	-0.375778	-0.068102	0.090214	0.076292	-0.0899455	0.343909	0.24871	0.507601	0.094862	-0.027184	-0.471198	0.540474	-0.13437	-0.054822	-0.175674	-0.312844	-1.22671	-0.549008	-0.532171	-1.42881	-0.557436	-0.834959	-0.823879	0.454551	-0.147217	-0.16476	-0.13192	-0.994907	-0.260314	-0.11818	-0.366172	-0.409398	-0.370942	-0.869977	-0.377897	-0.096297
234	UDP-glucose pyrophosphorylase 2	Hs.77837	7360	UGP2	2p14-p13	7360	2p14-p13	0.284197	-0.106694	0.0230255	0.020732	0.202895	0.287537	-0.321259	-0.069552	-0.138457	-0.011959	-0.142543	0.187884	0.054439	0	-0.222355	0.047508	-0.106609	0.548485	0.02948	0.172265	-0.136486	0.028149	-0.775598	-0.973633	-1.32035	-1.29852	-0.591508	-0.706256	-0.795342	0.070545	-0.435844	-1.27372	-0.873884	-1.1605	-0.839965	-0.943848	-0.0693595	-0.138052	-0.349869	-0.629817	0.463106	0.326267
235	COX11 homolog, cytochrome c oxidase assembly protein (yeast)	Hs.241515	1353	COX11	17q22	1353	17q22	0.439764	-0.202727	0.060005	0.157563	0.0549425	0.009861	-0.329129	-0.230949	-0.186507	0.051094	0.183381	0.076855	0.267353	0.335413	-0.09469	0.208206	0	0.069828	0.027189	0.308119	0.327744	0.221379	0.414361	-0.032026	0.049066	-0.190487	-0.291953	-0.261406	-0.111824	0	0.171167	0.01214	0.033303	-0.456787	-0.19928	-0.564646	-0.157578	-0.0944005	-0.304449	-0.005703	-0.117692	-0.136274
236	heat shock transcription factor 2	Hs.158195	3298	HSF2	6	3298	6q22.33	0.049521	-0.236204	0.063529	-0.055133	0.233867	0.150683	-0.290175	-0.247008	0.110962	-0.069297	0.300512	0.564579	0.314293	0.33256	0.100672	-0.109738	0	0.338824	0.141597	0.072678	-0.093782	0.227214	0.11071	0.059838	-0.132983	-0.009101	0.030358	0.126097	-0.512801	0.713644	-0.093135	0	-0.219573	-0.452827	0	0.198391	0.0356025	0.519405	0.082388	0	0.520663	0.511964
237	procollagen-lysine, 2-oxoglutarate 5-dioxygenase (lysine hydroxylase) 2	Hs.41270	5352	PLOD2	3q23-q24	5352	3q23-q24	-0.050857	0.436787	0.0048005	0.0837115	0.496498	-0.0148825	-0.030565	0.0718785	0	-0.046092	0	-0.45117	0.11276	0	0.104849	0.693246	0	-0.272943	-0.030397	-0.209387	-0.207375	0.141972	-0.019733	-0.135911	0.272256	0	0	0.037274	-0.279225	0	-0.128175	0	0	0	0	0.04316	-0.83378	-0.429013	-0.398257	0	0.0356125	-0.504922
238	Data not found	Data not found	0		#N/A	0		0.559971	-0.120803	0.190741	0.19978	0.742846	0.473554	-0.616452	-0.290756	-0.41588	0.014963	-0.061765	0.372546	0.552227	-0.001021	-0.090638	-0.363608	0.633751	0.652545	-0.032936	0.451933	-0.0152	0.054581	-0.98263	-0.606954	-0.681554	-0.745371	-0.612179	-0.647148	-0.869617	-0.101748	-0.418327	-0.732724	-1.4239	-0.714179	-1.02993	-0.311809	0.411923	0.127503	-0.181122	-0.573423	0.338905	0.28021
239	phospholamban	Hs.85050	5350	PLN	6q22.1	5350	6q22.1	0.163187	-0.118167	0.0675375	0.0208685	0.215271	-0.0282265	-0.350608	0.293918	0.0949035	0.0370055	0.047524	0.619138	0.54643	0.937174	0.918858	0.563128	0	0.597293	0.333016	0.574575	0.661328	0.40851	0.24946	0.63358	0.412965	0.146559	0.613834	0.14279	-0.137278	0.538678	0.246984	0.367232	0.919974	0.238754	-0.114577	0.105251	-0.026495	0.073914	0.011985	0.040983	0.258663	0.677465
240	Homo sapiens cDNA FLJ36555 fis, clone TRACH2008716.	Hs.96343	0		???	0		0.684195	-0.04012	0.428445	0.105623	0.427687	-0.031569	-0.10613	-0.127113	0.32728	0.0315215	0.0043505	-0.078399	0.087209	0.251618	0.09852	0.161411	0.311941	0.397181	0.135824	0.280749	0.371393	0.466317	0.144516	0.179758	0.285094	0.310761	0.41038	0.00427	-0.164725	0.62529	0.384709	0.157814	0.389932	0.709569	0.370342	0.036385	0.259308	-0.0581755	0.078244	0.176276	0.353218	0.363195
241	hepsin (transmembrane protease, serine 1)	Hs.823	3249	HPN	19q11-q13.2	3249	19q11-q13.2	-0.22032	-0.0625225	-0.129731	0.075892	0.36977	-0.282181	0.174743	-0.0530095	-0.130721	0.127482	-0.248692	0.260568	0.660334	0.628069	0.185797	0.472262	0	1.44077	0.12166	0.358654	0.23665	0.097234	0.0356105	0.652706	0.355799	-0.154539	0	0.016176	-0.249978	-0.247273	-0.278163	0	0.529693	0	0	-0.339919	-0.109102	-0.015525	-0.310098	0.037259	-0.043309	0.356212
242	golgi complex associated protein 1, 60kDa	Hs.6831	64746	GOCAP1	???	64746	1q41	0.134643	0.023887	-0.152295	-0.023042	0.27919	-0.666443	-0.432224	-0.015021	0.341176	0.123482	-0.198426	0.469889	0.654892	1.1543	0.689804	1.34275	0.23992	0.828567	0.09606	0.189455	0.755476	0.795855	0.232288	1.25537	0.579139	1.74025	0.617677	0.35341	-0.464853	2.00196	1.0319	1.12883	1.57485	0.715326	1.04148	0.66057	-0.311305	0.0006095	-0.158578	0.376027	1.14367	0.637783
243	ubiquitin-conjugating enzyme E2D 2 (UBC4/5 homolog, yeast)	Hs.108332	7322	UBE2D2	5	7322	5q31.3	0.0775795	0.159087	-0.021646	0.144109	-0.445178	-0.244877	-0.367995	-0.113571	0.103877	0.0330525	0.064112	-0.304977	0.077021	0.144545	-0.324846	-0.013433	-0.061945	0.089122	-0.1111	0.265464	-0.597232	-0.022437	-0.841317	-1.15919	-0.721546	-1.01884	-0.867277	-0.758716	-0.596203	-0.590151	-0.616895	-0.398976	-0.498151	-1.04435	-0.742171	-0.557018	-0.454768	-0.434941	-0.899114	-0.598835	-0.616013	-0.322462
244	polymerase (DNA directed), epsilon 3 (p17 subunit)	Hs.108112	54107	POLE3	#N/A	0		0.106499	0.103803	0.135333	0.257532	0.251362	-0.160985	-0.044837	-0.07824	-0.0752455	0.0909675	0.0472185	0.174848	-0.138447	0.287405	0.069794	0.039419	0.051881	-0.112113	0.067094	-0.095289	0.444032	0.424873	0.0136	0.180874	-0.0227235	0.443525	0.259379	0.338602	-0.133935	0.372465	0.379698	0.328605	0.442131	0.434301	0.409096	0.133557	0.138171	-0.0773965	0.310924	-0.0397515	0.131004	0.115753
245	zinc finger protein 85 (HPF4, HTF1)	Hs.37138	7639	ZNF85	19p13.1-p12	7639	19p13.1-p12	0.041243	0.107397	-0.0215115	0.054365	0.156489	0.045225	-0.303496	0.079379	-0.086455	0.024658	0.0069385	-0.419472	0.053998	-0.066832	0	-0.033309	0	0.154975	-0.141358	0.334481	0.018033	0.111721	-0.630492	-0.883725	-0.602587	-0.231796	0	-0.35391	-0.295446	0	-0.617128	0	-0.147776	0	0	-0.404193	-0.163611	-0.0303475	-0.418951	-0.00833	-0.0368725	-0.241433
246	isopentenyl-diphosphate delta isomerase	Hs.76038	3422	IDI1	10	3422	10p15.3	0.471766	-0.100055	0.147509	0.199831	0.429143	0.388259	-0.430587	0.0327115	-0.0105705	0.046475	-0.187822	-0.124525	0.205426	0	0.09954	-0.270045	0.582785	0.53703	-0.076977	0.469407	0.058477	-0.577375	0.103221	-0.229508	-0.462249	-0.579624	-0.26784	-0.629945	-0.409388	-0.004795	-0.769586	-0.543653	-0.473512	-0.501045	0	-0.872778	0.060107	0.114628	-0.535854	-0.233191	0.246984	0.0229395
247	karyopherin alpha 4 (importin alpha 3)	Hs.288193	3840	KPNA4	???	84857	3q25.33	0.571713	0.221695	0.365376	-0.227301	0.300565	0.147914	-0.164297	-0.222411	0.19732	-0.135226	-0.1791	-0.442547	0.170874	-0.139636	0.143958	0.562881	0	0.942923	0.345272	0.854137	0.261731	0.433875	-0.914647	-1.03159	-1.00588	-0.62665	-0.289694	-0.803917	-0.562207	0	-0.918434	0	-0.303416	0	0	-0.521366	-0.095643	0.200041	-0.513387	-0.128371	0.058717	0.027301
248	protein phosphatase 2 (formerly 2A), regulatory subunit B'', alpha	Hs.28219	5523	PPP2R3A	3	5523	3q22.3	0.260723	0.10041	0.353343	0.279258	0.547751	0.254139	-0.101346	-0.163639	0	-0.075538	0.102076	0.347457	0.398169	0	0	0	0.234952	0.686262	0.093793	0.305387	0.445014	0.688153	0.247796	0.555748	0.697084	0.071986	0.448602	0.340728	0.11437	0	-0.020372	0	0	0.142179	0	0	0.194829	-0.428349	0.551309	0	0.0917695	0.474561
249	cold inducible RNA binding protein	Hs.119475	1153	CIRBP	19p13.3	1153	19p13.3	-0.24576	0.0332705	-0.221064	-0.028082	-0.1505	-0.414201	0.0767045	0.0090835	-0.254707	0.278523	0.21982	-0.305228	-0.043681	0.0256	-0.209257	-0.160841	-0.355965	-0.422399	0.014766	0.000346	-0.319211	-0.479024	-0.626129	-0.34161	-0.505105	0.067048	-0.669289	-0.716232	-0.430026	-0.008363	-0.301177	-0.318875	-0.201291	0.003427	-0.246324	-0.075063	-0.583345	-0.632723	-0.396049	0.0665095	-0.590557	-0.750155
250	hypothetical protein MGC27165	Hs.366	283650	MGC27165	11	8519	11	0.193103	-0.133275	-0.283944	0.072429	0.291226	-0.755346	-0.563684	0.048254	0.52432	-0.050402	-0.173241	0.587286	0.716092	0.897418	0.845627	1.50429	0.25554	1.08957	-0.14003	0.052152	0.526158	0.669008	0.051036	1.14526	0.67801	1.49002	0.830557	0.217302	-0.545241	1.9807	1.05535	1.32767	1.36193	0.646288	0.992645	0.684956	-0.471727	0.102233	-0.32881	0.344111	0.828171	0.605227
251	Data not found	Hs.360791	0		3p22-p21.3	6917	3p22-p21.3	0.130728	-0.0013475	-0.119067	0.0851295	-0.007197	0.0729115	-0.168143	0.0954505	-0.42482	0.142089	0.181723	0.338827	0.080198	-0.199856	-0.461128	-0.290456	0.001228	0.132558	-0.036958	0.386578	-0.299528	-0.537516	-0.569639	-0.724069	-1.00131	-1.3638	-0.498189	-0.763633	-0.726873	-1.03055	-0.591157	-0.848555	-1.10367	-0.958885	-0.926803	-1.00717	-0.417543	-0.059447	-0.749022	-0.670065	-0.707603	-0.335367
252	ATPase, H+ transporting, lysosomal 14kDa, V1 subunit F	Hs.78089	9296	ATP6V1F	12	9296	7q32	0.170474	-0.140364	-0.240745	0.183076	-0.125606	-0.344064	-0.336033	0.22412	0.259075	0.0104595	0.0005115	0.546088	0.549587	0.736745	0.84134	0.916038	0.406499	0.868882	0.241207	0.078361	0.497379	0.852211	0.169925	0.88654	0.759347	1.08306	0.637021	0.653567	-0.225244	1.33727	1.0048	0.964921	1.19604	0.49508	0.789072	0.587972	-0.015815	0.080005	0.08908	0.308746	0.761868	0.577996
253	meningioma (disrupted in balanced translocation) 1	Hs.268515	4330	MN1	22q12.1	4330	22q12.1	0.122075	-0.154368	-0.0204095	-0.174668	0.259701	0.218402	-0.0650725	-0.283652	0	0.142455	-0.0206315	0.248126	0.020857	0	0	-0.157306	0	0.406783	0.296018	0.716304	0.379867	0.536393	-0.20165	-0.148007	-0.383306	0	0	-0.206755	-0.477127	0	0.107758	0	0	0	0	0	-0.102085	-0.107753	-0.054936	0	0.0534195	-0.198004
254	ELK3, ETS-domain protein (SRF accessory protein 2)	Hs.422873	2004	ELK3	12q23	2004	12q23	0.112538	0.031239	-0.219621	-0.03117	-0.197347	0.2371	-0.244383	0.0592255	-0.244603	-0.103697	0.245739	-0.241935	0.413662	-0.114607	-0.163882	0.097534	0.103016	0.50362	-0.221771	0.168476	-0.170983	0.464026	-0.183777	-0.285328	-0.058567	-0.123553	-0.250478	-0.098551	-0.432695	0.116814	0.010614	0	-0.829401	-0.666784	-0.178675	-0.300197	-0.491836	-0.532246	-0.551063	-0.110592	0.353003	0.0687285
255	Data not found	Data not found	0		20q11.2	5933	20q11.2	0.106159	0.0195065	0.051572	-0.227453	0.381547	-0.0212865	0.217958	0.246121	-0.0522725	0.155833	0.0678385	0.795338	0.44957	0.455653	0.134979	0.59685	0	-0.021161	0.446641	0.904952	0.720468	0.699929	0.158874	0.32936	0.232726	0	0.313086	0.292391	0.19924	0	0.02631	0	0.029105	0	0	0.152077	0.19042	0.504198	-0.286521	0	0.479363	0.37426
256	ras-like protein TC10	Hs.250697	23433	TC10	2	23433	2p21	0.58296	0.0467345	0.0771285	0.199351	-0.127044	-0.15278	-0.432189	-0.242376	0.19169	-0.001393	-0.094367	-0.446119	0.000628	-0.136906	-0.233144	0.596381	0.09954	0.271821	-0.175011	0.515531	-0.005874	0.460988	-0.679511	-0.369872	-0.563558	-0.920995	-0.572024	-0.821769	-1.1723	0	-0.104835	-0.993125	-0.951808	-0.86571	-0.2214	-0.789286	-0.391	-0.38834	-0.748313	-0.247201	0.209912	-0.12554
257	matrix Gla protein	Hs.365706	4256	MGP	12p13.1-p12.3	4256	12p13.1-p12.3	0.0301085	0.273952	-0.121361	-0.129236	-0.207029	0.0219145	0.043714	0.0004575	-0.0426395	0.0854835	0.087991	-0.358978	0.021399	-0.012731	0	-0.2906	0	0.304351	0.173067	-0.132397	-0.319173	-0.240825	-0.56874	-0.408265	0.024812	0.063072	-0.198098	-0.180262	-0.577564	-0.13266	-0.09948	0	-0.388087	0	0	-0.19247	-0.43143	0.065088	-0.658017	-0.131269	-0.054284	-0.327861
258	ribosomal protein, large, P0	Hs.406511	6175	RPLP0	12	6175	12q24.2	0.467351	0.072311	-0.183851	0.277906	0.485298	0.53581	-0.423104	-0.40032	-0.365682	-0.396047	0.052341	1.12743	1.10362	0.224542	-0.013345	0.492975	-0.08346	1.17471	-0.023223	0.116805	-0.128667	0.042452	-1.4245	-0.608727	0.470332	-0.654766	-0.363778	-0.137975	-0.500558	0.314685	-0.183866	0	-1.03921	-0.073342	-0.771688	1.0926	0.376395	0.054026	0.461452	-0.273132	0.50975	0.415066
259	spermidine synthase	Hs.76244	6723	SRM	1p36-p22	6723	1p36-p22	0.304241	0.341701	0.121814	-0.118533	-0.311696	-0.109726	-0.35684	0.255428	0.111004	0.052699	0.443802	-0.169241	0.240554	-0.437563	0	0.226035	0	0.655688	0.094351	0.139713	-0.310253	-0.129503	-0.450197	-0.379769	0.86174	0.330826	-0.141203	-0.36184	-0.0544955	0.049696	0.504851	0.002823	-0.609541	0	0	0.608465	-0.513655	-0.275308	-0.472982	-0.0237215	-0.005991	-0.213006
260	Cockayne syndrome 1 (classical)	Hs.32967	1161	CKN1	5	1161	5q12.1	0.11749	0.074623	-0.122919	0.175291	0.160694	0.209085	0.0690065	-0.160866	0	-0.324326	0.132915	0.793725	0.688642	0	0	0	0.263792	1.08021	-0.120224	0.157726	0.353254	0.278163	-0.539491	0.157685	0.592027	-0.487427	-0.032611	0.298511	-0.139325	0	0.007688	0	0	0.108811	0	0.700953	0.083688	-0.034739	0.631228	0.077396	-0.0385925	0.455386
261	signal recognition particle 19kDa	Hs.2943	6728	SRP19	5q21-q22	6728	5q21-q22	0.066438	-0.016701	0.0114715	0.0484735	0.118174	0.41455	-0.391612	-0.189686	-0.1642	0.0275755	0.1249	0.144213	0.958087	0.390515	0	-2e-06	0.108954	0.603382	0.252017	0.437392	0.360435	0.12977	0.315004	-0.068784	-0.071437	-0.633607	-0.073155	-0.379971	-0.181569	0.232046	0.106608	-0.090579	0.14085	0	0	0.099189	0.0760015	0.038978	0.140376	0.03869	0.270132	0.040286
262	immunoglobulin J polypeptide, linker protein for immunoglobulin alpha and mu polypeptides	Hs.76325	3512	IGJ	5	10569	5q34	-0.688756	0.0597865	0.321214	0.003607	0.890775	-0.182378	-0.903506	-0.769401	0.286372	-0.163794	1.08784	1.4216	2.08313	0.383146	-0.166743	2.49851	1.05635	2.90266	2.55169	0.658087	0.858153	0.701991	0.351573	1.27961	2.34601	-0.801014	-1.61441	-0.416313	0.399242	0.100338	3.70321	0	-0.88814	-0.130584	-0.415445	1.66247	1.84046	1.40524	2.19294	0.534593	0.372679	1.14456
263	Homo sapiens clone FBD3 Cri-du-chat critical region mRNA	Hs.432862	0		???	0		0.784486	-0.019394	0.259872	0.158095	0.4144	0.362301	-0.318713	0.102887	-0.603803	0.148192	-0.097875	0.574881	0.456404	-0.373464	0.134944	0.226012	0.244764	0.946379	0.487612	0.814474	0.543816	0.415367	-0.0759655	-0.679194	-1.04917	-1.12249	0.287888	-0.306436	-0.610344	0.003069	-0.511679	-0.61934	-0.769872	-0.235484	0	-1.09579	-0.0643735	0.835731	-0.402545	-0.248481	0.063117	0.184836
264	calsequestrin 2 (cardiac muscle)	Hs.57975	845	CASQ2	1p13.3-p11	845	1p13.3-p11	0.0114795	-0.251005	0.114595	0	-0.0671155	0.647033	0	0	0	0.058725	0.349121	0	-0.038332	0	0	0	0	1.37679	1.06231	0.470076	0.320154	0.878551	-0.218069	0.320252	1.34644	0	0	0	0	0	0.937386	0	0	0	0	0	1.12957	0.296399	1.83944	0	0	0.227599
265	transmembrane protease, serine 2	Hs.318545	7113	TMPRSS2	#N/A	0		0.041523	0	0.0148035	-0.10172	0	-0.052857	0	0.223437	0	-0.082937	0	0.145238	0.157612	0	0	0	0	0.317625	0	0	0.855114	0.047603	-0.039124	0	0.0120065	0	0	-0.079941	0.0048745	0	0	0	0	0	0	0	-0.24919	0	0	0	0.03348	-0.262804
266	amphiregulin (schwannoma-derived growth factor)	Hs.270833	374	AREG	4q13-q21	374	4q13-q21	0.345829	0.0097455	-0.078243	0.379891	0.267711	0.413668	-0.571454	-0.179322	-0.31097	-0.050731	0.171863	0.595678	0.326946	0.009852	0	0	0	0.472239	-0.276611	0.271969	0.123445	0.398298	-0.161402	-0.411272	0.362826	-0.321915	-0.092508	-0.335281	-0.120184	0	-0.093938	0	-0.365995	0	0	0.330367	0.012424	0.0464175	0.046189	0	0.103281	0.306711
267	CDC23 (cell division cycle 23, yeast, homolog)	Hs.153546	8697	CDC23	5q31	8697	5q31	0.120818	-0.115596	0.0404315	0.0772895	0.0356535	-0.040912	0.017145	-0.043815	-0.150416	0.141122	0.298942	0.057516	-0.008603	-0.09545	-0.066081	-0.305263	0	0.100539	0.067706	0.535431	0.119252	0.184883	-0.30526	-0.295826	-0.154914	0	0	-0.446201	-0.484814	0	-0.320432	-0.149024	-0.050008	0	0	-0.147157	-0.165116	-0.481218	-0.304144	-0.226087	0.168455	-0.367358
268	ADP-ribosylation factor-like 6 interacting protein	Hs.75249	23204	ARL6IP	16p12-p11.2	23204	16p12-p11.2	0.149539	-0.136389	0.124885	-0.026215	0.197545	0.377737	-0.271025	-0.101954	-0.391207	0.220682	0.01918	0.454173	0.210709	-0.366067	0.097228	-0.125113	0.019251	0.046792	0.166766	0.145863	-0.008794	-0.06191	-0.162874	-0.473054	-1.03796	-1.10075	-0.109217	-0.066667	-0.038811	-0.390862	-0.296481	0.054417	-1.15646	-1.00663	-0.110046	-1.11033	0.180609	0.707673	-0.694216	-0.885082	-0.0209425	0.200608
269	mannosyl (alpha-1,6-)-glycoprotein beta-1,2-N-acetylglucosaminyltransferase	Hs.172195	4247	MGAT2	14q21	4247	14q21	0.178642	0.0148395	0.228787	0.189797	0.216535	0.617858	-0.171333	-0.236282	-0.26789	0.040398	0.219988	-0.823743	-0.024849	-0.202352	-0.230872	0.327326	0	0.285628	0.434018	0.937236	-0.073408	-0.146584	-0.206786	-0.692268	-0.422249	0	-0.139134	-0.661567	-0.691724	0	-0.762549	-0.31412	-0.231992	0.022607	0	-0.794615	-0.583323	-0.845465	-0.659255	-0.0614855	-0.01009	-0.848274
270	peroxiredoxin 2	Hs.432121	7001	PRDX2	13q12	7001	13q12	-0.120071	-0.437341	-0.390439	-0.049138	0.106802	-0.252264	-0.284438	-0.035361	-0.357017	-0.107934	0.395992	2.00513	0.371047	1.4441	-0.202076	0.936956	0.149939	0.460199	0.794404	0.150885	-0.271864	-0.083888	0.928044	0.810894	0.523309	0.649494	2.15277	3.0582	2.07771	0	1.63526	2.05365	1.93492	-0.442925	1.63878	0.801605	0.16666	1.44436	0.147014	0.138895	1.0418	1.43259
271	myoglobin	Hs.118836	4151	MB	22q13.1	4151	22q13.1	0.250776	-0.258391	0.205092	0.108199	0.266199	0.173015	0	0.025268	-0.0479005	-0.0065635	-0.0255695	0.036533	0.139983	0.154037	0	0	0	0.378114	0.145171	0.726086	0.137847	0.245101	-0.150831	-0.0955195	-0.22846	0	0	-0.413822	-0.316493	0	0.236997	0	0	0	0	-0.050937	-0.37205	-0.079937	-0.49942	0	0	-0.176495
272	nitric oxide synthase 3 (endothelial cell)	Hs.166373	4846	NOS3	7q36	4846	7q36	-0.034529	-0.409913	-0.253478	-0.184635	0.101562	0.370196	0.0963385	0	-0.05573	-0.187171	0.18122	1.80358	0.355022	1.2622	0	0	0	0	0.604687	-0.206317	0.023613	-0.431713	0.252839	0.607349	0.534257	0	0	0.328763	2.21913	0	0.82896	0	1.84709	0	0	0.38933	-0.440941	0.712753	-0.089498	0	-0.020287	1.20572
273	polymerase (RNA) III (DNA directed) polypeptide F, 39 kDa	Hs.128207	10621	POLR3F	20	10621	20p11.23	0.183907	0.218635	0.393395	0.338189	-0.0691365	0.0671845	-0.32101	-0.287489	-0.415699	0.197214	-0.051345	0.374069	0.016635	-0.038904	-0.04237	-0.242958	0	0.070137	0.114749	0.61415	0.248682	0.563297	0.253756	-0.0390945	-0.0168675	-0.016912	0.218418	-0.128024	-0.502981	0	0.110405	-0.034755	0.549959	-0.004052	0	-0.388494	0.13659	-0.025666	0.447114	0.055179	0.192606	0.0679975
274	glycoprotein hormones, alpha polypeptide	Hs.119689	1081	CGA	6q12-q21	1081	6q12-q21	0.139007	-0.191008	-0.042819	0	0.185966	0.0814155	-0.000989	0	0	0.113036	0.273493	0.009112	0.056994	0	0	0	0	0.376322	0.189965	-0.075004	0.232598	0.096384	-0.212224	0.044608	0.46929	0	0.030526	0	0	0	0	0	0	0	0	0	0.356326	0.0819375	1.03954	0	0	0
275	SEC24 related gene family, member D (S. cerevisiae)	Hs.19822	9871	SEC24D	4	9871	4q28.1	0.126037	0.363851	0.163251	-0.129117	0.0795435	0.268217	-0.146393	0.080467	0.217841	0.146727	-0.043427	-0.0624	0.179145	-0.380551	0.137256	0.44725	0	0.535208	0.246017	0.722122	0.449577	0.333237	0.304091	-0.219877	0.0023875	-0.204761	-0.047551	-0.336202	-0.415516	0	0.190705	0.081917	0.029912	0.010037	0	-0.517549	-0.126673	-0.0327835	-0.021602	-0.119034	0.26067	0.10119
276	mitogen-activated protein kinase kinase kinase 7	Hs.7510	6885	MAP3K7	6q16.1-q16.3	6885	6q16.1-q16.3	0.270991	-0.11406	-0.039932	0.326123	0.0620635	0.25872	-0.163161	0.073408	-0.049607	0.156395	-0.226894	-0.493619	0.28812	0	0	-0.149185	0	0.540892	0.117894	0.088332	0.280398	0.182928	-0.683419	-0.513559	-0.995028	0	-0.42183	0	-0.427279	0	0.071648	-0.186873	0	-0.162841	0	0	0.099415	0.44083	-0.152393	0.0083605	0	-0.142502
277	thioredoxin-like, 32kDa	Hs.429366	9352	TXNL	18	9352	18q21.2	0.160069	0.072094	0.072207	0.135216	0.207294	0.310157	-0.31411	0.013895	-0.165397	0.131117	0.01662	0.359945	0.567782	0.260693	0.19854	-0.05523	0.371969	0.243244	0.408855	0.503481	0.362936	0.318169	0.159101	-0.0224465	-0.17483	0.169839	-0.082219	-0.333986	-0.387547	0.205487	0.079847	-0.422255	0.078476	0.034051	-0.187006	-0.39767	0.0016155	-0.004875	0.136126	-0.126166	-0.195565	0.297449
278	dedicator of cyto-kinesis 2	Hs.17211	1794	DOCK2	5	1794	5q35.1	0.0821525	0.0102925	-0.183036	0.022585	0.0353505	-0.032099	0.156558	-0.136912	0.083703	0.070857	-0.233797	0.156435	-0.152285	-0.143202	-0.247493	0	-0.279705	-0.268709	0.136137	-0.190215	-0.67149	-0.584636	-0.734609	-0.209686	-0.0176565	-0.594218	-0.166883	0.330289	0.010526	0.260251	0.172219	-0.289078	0.11204	-0.169391	-0.197191	0.174727	-0.182493	-0.417383	0.201207	0.156471	0.37263	0.072929
279	Data not found	Data not found	0		#N/A	0		0.226407	-0.0571925	0.259041	0.176073	0.0931085	0.187706	-0.133548	0.0192025	-0.231384	0.0050415	0.106078	0.218129	0.047468	0.052399	0.018852	-0.512252	0.055761	0.482278	0.021329	0.22485	0.050613	0.112797	-0.393465	-0.197605	-0.009543	-0.029402	-0.108465	-0.162192	0	-0.029233	-0.013475	-0.012118	-0.301083	0.148307	-0.110442	0.012414	0.20485	0.145807	0.079523	-0.0883725	0.063916	0.0741045
280	TAR DNA binding protein	Hs.193989	23435	TARDBP	#N/A	0		0.588758	-0.124613	0.0779425	0.268466	0.422837	0.331676	-0.081598	0.0942555	-0.100728	0.22199	-0.0564785	-0.011719	0.094581	0	0	-0.34683	0	0.648237	-0.160922	0.402861	0.419484	0.384642	-0.88561	-0.67491	-0.742197	0	-0.496654	-0.109215	-0.719017	0	-0.054313	-0.254419	-0.331296	-0.303309	0	-0.259136	0.229839	-0.581026	-0.084432	-0.05557	0.0025455	-0.286249
281	uncharacterized hypothalamus protein HT012	Hs.9676	55856	HT012	6	55856	6p21.32	0.157657	-0.0793685	0.010381	0.0840525	0.134747	-0.03588	0.0467025	-0.14857	-0.399001	0.130395	0.107076	0.318726	0.447896	0.72013	0	0.15229	0	0.340735	0.060121	0.729024	0.275347	0.463268	-0.0224535	-0.085044	-0.049085	0	0.158178	0.334643	-0.304086	0	-0.208727	0	0	0.014049	0	-0.220586	-0.0730785	-0.181463	-0.10399	-0.099818	0.0492775	-0.03563
282	UDP-N-acetyl-alpha-D-galactosamine:polypeptide N-acetylgalactosaminyltransferase 3 (GalNAc-T3)	Hs.278611	2591	GALNT3	2q24-q31	2591	2q24-q31	0.339405	-0.303934	-0.103184	0.213509	0.559535	0.07744	-0.384572	-0.181141	0.215321	0.214396	-0.0995005	0.664883	0.329168	0.586699	0.330428	0.749855	0	0.904518	-0.000316	0.727455	0.158216	0.270631	-0.737891	-0.0822375	-0.525096	0	0.010362	0	-0.600483	0	-0.265459	0	-0.116414	-0.530783	0	-0.32109	-0.165653	0.175848	-0.451298	-0.044825	0.0359675	0.668086
283	S-adenosylmethionine decarboxylase 1	Hs.262476	262	AMD1	6q21-q22	262	6q21-q22	0.06342	-0.060355	0.370791	-0.06008	-0.19631	0.062126	0.214409	-0.199624	0.169612	0.193023	-0.153862	-0.15851	0.014672	0.408531	-0.145238	0.314482	0	-0.20291	-0.117124	0.196412	0.461847	0.397957	-0.31362	-0.274512	-0.159686	-0.378318	-0.565963	-0.529693	-0.638988	-0.017548	0.104134	-0.142206	-0.764105	-0.63971	-0.173844	-0.497378	-0.0802715	-0.340534	-0.356286	-0.404114	-0.0844915	-0.508958
284	Data not found	Data not found	0		#N/A	0		0.383648	-0.0468005	0.124877	-0.0323635	-0.0232145	0.065658	-0.132761	0.123658	0.118152	0.123177	-0.0823695	0.520093	0.099481	0.702586	0	0	0	0.343274	0.217645	0.416913	-0.282471	0.683462	0.318169	0.396861	-0.026119	0	0	0	-0.136018	0	0	0	0.222204	0.197696	0	0.080465	0.46089	0.587102	0.501842	0	0.0198365	0.665996
285	proteasome (prosome, macropain) subunit, alpha type, 6	Hs.410276	5687	PSMA6	#N/A	0		-0.0951235	-0.116776	0.158233	0.036406	0.168064	0.461146	-0.203651	0.079314	-0.215011	-0.08734	-0.241704	1.51592	1.20764	1.35649	1.37105	0.09283	0.19903	1.18442	0.565631	0.758271	0.602309	0.30642	-0.218289	0.435464	-0.108497	-0.125982	0.380269	0.4399	-0.102996	0.356507	0.514871	0.384696	-0.161398	-0.300323	-0.077977	-0.254447	0.574676	0.295945	0.423367	-0.086162	0.299357	0.733693
286	hypothetical protein LOC200734	Hs.173108	200734	LOC200734	???	0		0.294214	-0.0133485	-0.286983	-0.138054	0.198459	0.148663	-0.052265	-0.236947	-0.431988	-0.078595	-0.036368	0.709628	-0.097678	0.885862	0	0	0	0.012257	-0.084699	0.082622	-0.628997	-0.234633	0.207132	0.412675	0.023848	0.041291	0	0.234169	0.666399	0	0.13178	0	0.506893	-0.126466	0	0	0.0830865	0.342212	0.028809	-0.0098215	-0.005094	0.606285
287	heat shock 90kDa protein 1, alpha	Hs.356531	3320	HSPCA	1q21.2-q22	3320	14q32.33	0.360575	-0.192165	0.616858	0.073267	0.46672	-0.0387645	-0.064727	-0.0725045	-0.094511	-0.101367	-0.044746	0.230047	0.342125	0.700406	0.242613	-0.025481	0.672307	0.998267	0.485467	0.579737	0.958535	0.90368	0.568172	0.411639	0.381341	0.520697	0.577956	0.24671	0.114951	0.60204	0.653028	0.830363	0.609482	0.702883	0.387796	-0.379338	0.410816	0.204956	0.423286	0.417129	0.579491	0.598128
288	alkylglycerone phosphate synthase	Hs.22580	8540	AGPS	2q31	8540	2q31	0.303829	-0.156758	0.05479	0.151419	0	0	0	0	-0.0253685	-0.0934455	-0.078378	0.132014	0	0	0	0	0	0	0.151035	0.702981	0.246947	-0.064969	-0.059045	-0.0776875	0.074461	0	0	0	0	0	0	0	0	0	0	0	0.15654	0.0932805	0	0	0	0.33615
289	sparc/osteonectin, cwcv and kazal-like domains proteoglycan (testican)	Hs.93029	6695	SPOCK	#N/A	0		-0.640006	0.090339	0.408797	0.0796415	0.44137	0.354966	0.095646	0.0369415	0.0134535	-0.0283275	0.0890125	0.120889	0.108701	0.109627	0.339377	0.132374	0.265353	0	0.251328	0.166371	0.579967	0.412746	-1.60068	-0.915316	-0.569139	0.10178	0.309371	-0.04207	0.30095	0.175501	0.32656	0.201985	0.012385	0.064105	0.223918	-0.060493	-0.68276	-0.764687	0.168693	0.167245	0.555017	0.481721
290	poly (ADP-ribose) glycohydrolase	Hs.91390	8505	PARG	#N/A	0		0.037814	-0.20293	0.211685	0.009159	-0.110548	-0.200286	-0.184031	-0.117866	0.0356355	-0.100692	-0.01766	0.143226	0.005127	0	0.108582	0.145805	0	-0.054005	-0.024116	0.101632	0.485511	0.391224	-0.257045	-0.058507	0.182318	0.238931	-0.021843	0.083304	-0.155873	0	0	-0.090667	-0.071437	-0.018231	0	-0.282924	0.120979	0.209051	0.176749	0	0.0994615	-0.065154
291	KIN, antigenic determinant of recA protein homolog (mouse)	Hs.123647	22944	KIN	#N/A	0		-0.138532	0.113927	0.414706	0.125681	-0.037032	0.433888	-0.058902	0.08615	-0.135452	0.120978	0.0636475	0.187403	0.108193	0.100876	0.371494	-0.04731	0	0.513557	0.447506	0.449494	0.956272	0.7862	-0.352684	-0.0894565	0.0634455	0	0	-0.003707	0.08992	0	0.520839	0.597411	0.381779	0.089716	0	0.11168	-0.277751	-0.561369	0.330553	0	0.335512	0.373707
292	cyclin-dependent kinase inhibitor 1B (p27, Kip1)	Hs.238990	1027	CDKN1B	12p13.1-p12	1027	12p13.1-p12	0.577491	-0.14412	0.234812	0.119342	0.254897	0.127837	-0.294305	-0.042453	-0.144756	0.168987	0.0792195	-0.483012	-0.16113	-0.197614	-0.071786	-0.043221	0.376063	-0.054364	-0.208831	0.269483	-0.144371	-0.064763	-1.12383	-0.906195	-1.57725	-1.07777	-1.22825	-1.08125	-0.343409	-0.568944	-0.025532	-1.39729	-1.26802	-1.61126	-0.438864	-1.37364	-0.1861	-0.421409	-1.07692	-0.8265	-0.337473	-0.749387
293	transforming growth factor beta-stimulated protein TSC-22	Hs.114360	8848	TSC22	13q14	8848	13q14	-0.103096	0.114309	0.314362	-0.203516	-0.481098	0.338003	0.185863	-0.429059	-0.497754	0.218643	0.47668	-0.111357	-0.36893	0.32622	0.038227	-0.102892	0	-0.125074	0.971585	-0.248998	0.518715	0.329711	-0.39978	-0.771806	-0.25068	-0.181884	-0.012187	-0.563565	-0.583536	-0.096746	-0.570349	-0.826259	-0.978023	-0.465893	-0.1196	-0.415054	-0.495407	-0.707248	-0.370861	-0.244941	-0.177588	-0.306659
294	chromosome 8 open reading frame 1	Hs.40539	734	C8orf1	8q21	734	8q21	0.313468	-0.0704615	0.186915	0.0928955	0.0655205	-0.091637	-0.278744	-0.064515	0.240002	0.132355	0.228083	-0.013104	0.011111	0	0	0.285547	0	0.056321	-0.147545	0.432854	0.19938	0.196517	-0.204626	-0.273692	-0.59295	0	-0.352979	-0.177977	0.047646	0	0	0	0	-0.142762	0	-0.052233	-0.328652	-0.368731	-0.512091	0	-0.0446555	-0.387352
295	protease inhibitor 3, skin-derived (SKALP)	Hs.112341	5266	PI3	20q12-q13	5266	20q12-q13	-0.125231	0.433203	0.755614	-0.472344	-0.57351	0.144246	0.6576	0.124155	-0.2977	0.465886	0.105957	1.58124	-0.461621	0.585714	0.643596	1.71131	0.410007	-0.897918	0.814244	0.767337	1.05568	1.00258	0.385854	-0.754969	0.619153	1.70238	-0.095717	-0.936047	-0.750332	0.336925	-0.038456	-0.568062	-0.590927	0.664227	-0.234732	-0.086764	-0.025461	0.752492	0.653459	0.18908	0.010394	0.604317
296	dedicator of cyto-kinesis 1	Hs.82295	1793	DOCK1	10q26.13-q26.3	1793	10q26.13-q26.3	0.208569	-0.036531	0.064668	0.383955	-0.151514	0.062818	-0.0720775	-0.121886	0.00499	0.176635	0.0427095	-0.003443	-0.166174	0	0.13205	-0.108885	0	0	0.400566	0.318725	0.22947	0.54095	0.509082	0.394394	-0.108115	0.219661	0.687221	0.610616	0.038183	0	0	0.452631	0.847694	0.358329	0	-0.159614	0.0061565	0.256538	0.548054	-0.118483	-0.032315	0.38844
297	vesicle-associated membrane protein 3 (cellubrevin)	Hs.66708	9341	VAMP3	1	9341	1p36.23	-0.098526	0.172931	-0.191106	-0.0369445	-0.490643	0.154117	-0.109567	0.217315	0.221106	-0.04217	-0.169371	0.817812	0.354834	0.108983	0.696506	0.323421	-0.029646	0.336718	0.148095	0.133367	0.404219	0.176305	0.0209775	-0.039349	-0.724522	-0.541795	0.06613	0.212511	-0.200051	-0.189961	0.05953	-0.275982	-0.168915	-0.254371	0.187639	-0.332208	-0.077585	-0.218236	-0.183432	-0.379337	0.094337	0.120064
298	v-myb myeloblastosis viral oncogene homolog (avian)	Hs.1334	4602	MYB	6q22-q23	4602	6q22-q23	0.0985535	0.353481	0.016487	-0.150768	-0.127626	-0.000157	0	0	0.035073	0.25598	-0.200193	0.838273	0.298257	0	0	0	0	0	0	0.428126	0.017859	0.547818	0	-0.114965	-0.0513415	0	0	0	0	0	0	0	0	0	0	0	0.215818	0.162657	0	0	0	0.850413
299	a disintegrin and metalloproteinase domain 23	Hs.7164	8745	ADAM23	2q33	8745	2q33	-0.0593815	0.370731	-0.231005	0.0409315	-0.406525	-0.111283	-0.205805	0.0848135	0.256611	-0.0385745	-0.198959	0.209129	0.032011	0	0.122506	0.004103	0	0.26586	-0.195864	0.032779	0.387354	0.321344	-0.399155	-0.05513	-0.446527	0	0	0	0	0	-0.067335	0	0	-0.007055	0	-0.258571	-0.185028	-0.45585	-0.447265	0	0.0302665	-0.215838
300	TATA element modulatory factor 1	Hs.267632	7110	TMF1	3p21-p12	7110	3p21-p12	0.323941	-0.159632	0.283216	0	0	0.050478	0	0	0	-0.0103665	0	0	-0.004248	0	0	0	0	0	0	0	0.545898	-0.071838	0.0229685	0.0687285	-0.011599	0	0	0	0	0	0	0	0	0	0	0	0.196014	-0.0234335	0	0	0	0
301	transforming growth factor beta-stimulated protein TSC-22	Hs.114360	8848	TSC22	13q14	8848	13q14	0.098746	0.568546	0.188398	-0.009693	0.0997695	0.125618	-0.0127965	-0.218887	0.0580725	-0.0010385	-0.05456	-0.644107	-0.195256	-0.076651	-0.287153	0.169544	0	-0.220095	0.34128	-0.241616	-0.18214	-0.199156	-0.711318	-0.830103	-0.612869	-0.263105	-0.834286	-0.29552	-0.545968	-0.535918	-0.274842	-0.723243	-0.541923	-0.953308	-0.753122	-0.068884	-0.826041	-0.764335	-0.988184	-0.376771	-0.624	-0.592024
302	protein S (alpha)	Hs.64016	5627	PROS1	3p11-q11.2	5627	3p11-q11.2	0.121155	-0.0694725	0.134206	0	0	0.226471	0	0	0	-0.0345485	0	0	0	0	0	0	0	0	0	0	0.730585	0.253942	0.0249125	-0.197368	-0.0631875	0	0	0	0	0	0	0	0	0	0	0	0.0175265	0.063188	0	0	0	0
303	mitogen-activated protein kinase kinase 1	Hs.3446	5604	MAP2K1	15q22.1-q22.33	5604	15q22.1-q22.33	0.335091	0.357011	0.0512695	-0.163948	-0.791126	0.087351	-0.028487	0.0767575	-0.280278	0.323001	-0.117451	0.116558	-0.258951	-0.173658	-0.096367	0.534787	0	-0.644329	0.36086	0.310982	0.026868	-0.47036	-1.11156	-1.31016	-0.909442	0.334913	-1.02043	-1.1658	-0.533908	-0.9894	-0.846003	-1.2961	-1.40991	0.062739	-0.886638	-1.10263	-0.68825	-0.561208	-0.490508	-0.612735	-0.801952	-0.412289
304	barren homolog (Drosophila)	Hs.1192	23397	BRRN1	2	23397	2q11.1	0.284189	0.059258	0.518722	0.192736	0.349982	-0.085527	0.201889	-0.255432	-0.107732	-0.0489245	-0.0348075	0.107705	0.267573	0.29976	0.682749	0.158739	0.186469	0	0.751762	0.283196	1.23265	0.974268	1.03187	0.569808	0.714896	1.04717	0.787181	0.453559	0.158636	1.16232	0.790657	1.0563	1.33585	1.1591	0.884183	0.760227	0.486513	0.233704	1.07032	0.347988	0.677952	0.690943
305	vinculin	Hs.75350	7414	VCL	10q22.1-q23	7414	10q22.1-q23	-0.536833	-0.022202	0.190522	-0.298584	-0.411525	0.238441	0.322961	0.309468	-0.351916	0.0259005	0.323342	1.15949	-0.405072	0.396811	0.817821	0.633867	0	-0.634966	1.4711	-0.05187	0.819894	0.102855	0.877124	-0.118943	0.0560925	-0.038124	0.416303	-0.2155	-0.762	0.45676	0.324352	0.010231	-0.695166	-0.096989	-0.175105	-0.062634	0.376704	0.361432	0.230163	-0.273927	-0.077223	0.180572
306	Data not found	Data not found	0		12p11	3709	12p11	0.123221	-0.261484	0.002277	-0.050744	0.107993	0.211742	0.315429	0.183414	0	0.289948	0.208031	0.188613	-0.186471	0	0	0	0	0.017511	-0.294023	0.134611	0.292401	0.487633	0.018131	0.510028	-0.0762675	0	0.370864	0.462111	-0.158171	0	0	0	0	0	0	0	0.0045645	0.0324235	0.347373	0	-0.0083985	0.401106
307	epidermal growth factor (beta-urogastrone)	Hs.2230	1950	EGF	4q25	1950	4q25	-0.461582	-0.123233	0.0568785	-0.445088	-0.031731	-0.108536	0.410398	0.133566	-0.442302	-0.0228355	0.310442	0.589799	-0.306278	0.428764	0.961501	0.401547	0	-0.281269	1.58029	-0.237926	0.991198	0.3402	1.14044	0.126388	0.09954	-0.374121	0.433941	0.122104	-0.556171	0.551163	0.31216	-0.048386	0.002332	0.113	0	0.050193	0.302772	0.494333	0.268526	0.022205	-0.012129	0.249464
308	GTP-binding protein ragB	Hs.50282	10325	RAGB	X	10325	Xp11.21	0.179442	-0.133342	0.273255	-0.045896	-0.0477305	0.110159	-0.052399	0.026395	0	0.0198615	0	0.150561	0.142468	0	0	0	0	0	-0.249981	0.46702	-0.002875	0.26741	-0.275079	-0.03846	-0.236138	0	0	0	-0.0725265	0	0	0	0	0.044884	0	0	-0.134801	0.605607	0.013559	0	0	-0.0087955
309	Homo sapiens, Similar to histamine N-methyltransferase, clone MGC:14500 IMAGE:4249496, mRNA, complete cds	Hs.14438	0		???	0		0.414934	0.001727	0.761155	0.101508	0.337039	0.017577	0.034631	-0.06025	0.152663	0.14392	0.0456665	-0.091853	-0.182568	0	0.44415	-0.070439	0.531965	0.217944	0.7517	0.390935	0.886918	0.987869	0.721212	0.328466	0.613888	0.888274	0.817205	0.514548	-0.081811	1.01935	0.655697	0.608963	0.991528	1.18226	0.894084	0.209386	0.341288	0.153776	0.817842	0.362913	0.521112	0.436451
310	annexin A8	Hs.87268	244	ANXA8	10q11.2	244	10q11.2	0.119038	0.0342255	0.192755	0.042343	-0.012046	0.604433	0.271243	0.150783	0	0.0947685	0	0	0	0	0	0	0	0	0	-0.295724	0.192266	0.165339	-0.0178585	0.10279	-0.115479	0	0	0	0	0	0	0	0	0	0	0	-0.0423545	0.0918645	0	0	0	0
311	coilin	Hs.966	8161	COIL	17q22-q23	8161	17q22-q23	0.25424	0.246255	0.687044	-0.0172	0.0405905	0.21212	-0.110796	-0.07711	0.13924	0.210853	-0.643573	0.02119	-0.176975	0.245457	0.298303	-0.032953	0.450786	0.200308	0.336966	0.265838	0.855161	0.664533	0.784987	0.439226	0.436302	0.822014	0.757374	0.400098	-0.004822	0.89962	0.509794	0.588043	0.937878	1.01057	0.324341	0.092274	0.327356	0.0230235	0.635809	0.408851	0.532469	0.446333
312	hypothetical protein FLJ10392	Hs.20887	55704	FLJ10392	2	55704	2p16.1	0.145638	0.16374	0.342084	0.47893	-0.046832	0.119948	-0.0746335	0.040973	0	0.286955	-0.559295	0.07412	0.208957	0	-0.011527	0	0	0	0.520844	0.916484	-0.012615	0.160323	-0.422822	-0.0159335	-0.290639	0	0	0	-0.114962	0	0	0	0	0.088468	0	0	0.148906	-0.223015	0.005789	0	0	0.072822
313	PCTAIRE protein kinase 2	Hs.183302	5128	PCTK2	???	5128	12q22	0.0436755	0.229435	-0.132973	0.0106885	-0.063472	0.0054115	-0.222225	-0.057492	-0.0863775	0.0996315	-0.017863	0.012568	-0.163242	-0.05311	0.35008	0.269729	0	-0.331786	0.634543	0.434958	0.459905	-0.557088	0.0237285	-0.607792	-0.63154	0	-0.057571	-0.321793	-0.68484	0	-0.053621	0	-0.313447	-0.195264	0	-0.679394	-0.322752	-0.370405	-0.642715	0	0.0678295	-0.442823
314	angiopoietin 1	Hs.2463	284	ANGPT1	#N/A	0		0.132959	0.159027	-0.0956945	0	0	0.160163	0	0	0	-0.067743	0	-0.013122	0.208669	0	0	0	0	0	0	0	0.536323	0.636478	0	-0.160306	-0.0974785	0	0	0	-0.00884	0	0	0	0.167535	0	0	0	0.106699	0.136207	0	0	0	0
315	KIAA0564 protein	Hs.151385	23078	KIAA0564	13	23078	13q13.3	0.074374	-0.031514	-0.0364435	0.164612	0.054632	0.120897	-0.0585	0.0002615	0.005802	-0.007705	0.243612	-0.067796	-0.108066	0	0	0	0	0	-0.101733	-0.055561	-0.004147	-0.383037	-0.14199	-0.372542	-0.425146	0	0	0	-0.029164	0	0	0	0	0	0	0	-0.112754	-0.343095	-0.346466	0	-0.016791	-0.125817
316	Microfibril-associated glycoprotein-2	Hs.300946	8076	MAGP2	#N/A	0		-0.0598415	0.333323	-0.056235	0	0	0.30042	0	0	0	-0.004679	0	0	0	0	0	0	0	0	0	0	0.067199	0.356636	0.020066	-0.020532	-0.042533	0	0	0	0	0	0	0	0	0	0	0	0.135334	0	0	0	0	0
317	synaptojanin 1	Hs.401730	8867	SYNJ1	21q22.2	8867	21q22.2	0.18582	-0.239863	0.138292	-0.0108415	0.135045	0.0185055	-0.0864835	-0.0817315	-0.12246	-0.0045715	-0.335856	-0.535972	-0.155217	-0.464417	0.282331	-0.031334	0	0.0549	0.105494	0.355511	0.669632	0.396096	0.541879	-0.0001235	-0.200539	0	0.252859	0	-0.295464	0.001102	-0.345162	-0.086477	0.187121	0	0	-0.702875	0.135765	-0.080262	0.049523	-0.019487	0.105251	0.0139895
318	cytochrome c oxidase subunit VIIb	Hs.432170	1349	COX7B	X	1349	Xq13.2	-0.088822	-0.17242	-0.194048	-0.0264765	-0.873697	-0.124163	0.169624	-0.126181	0.511302	-0.0724245	-0.131486	0.235716	-0.053203	-0.081116	0.277282	-0.020259	0.482039	-0.263793	-0.478926	-0.056446	-0.03104	-0.137072	-1.87909	-1.08922	-2.2951	-1.60693	-0.778267	-0.963489	-1.23331	-0.84328	-0.980214	-1.1194	-0.799444	-1.28728	-0.233907	-1.917	-0.540493	-0.576581	-1.25064	-0.812747	-0.309586	-0.748332
319	vascular endothelial growth factor C	Hs.79141	7424	VEGFC	4	7424	4q34.1-q34.3	0	0.195047	0.015719	-0.429708	0	0.239404	0.0841285	-0.0150875	0	0.0697925	-0.386445	-0.117654	-0.11957	0	0	0	0	0	0	0.20495	0.060815	-0.181154	0.169784	0.0369405	-0.348146	0	0	0	-0.204153	0	0	0	0	0	0	0	-0.122625	-0.248543	-0.153424	0	0	-0.0512495
320	spastic paraplegia 20, spartin (Troyer syndrome)	Hs.118087	23111	SPG20	13	23111	13q13.1	0.351954	-0.089763	-0.0042485	-0.412847	-0.043732	0.065345	-0.134652	-0.347558	-0.165719	-0.170313	-0.0863365	-0.72866	-0.064389	-0.323175	0.112545	0.082156	0	-0.051716	-0.133083	0.200839	-0.369796	-0.266729	-0.704047	-1.02039	-0.957082	-0.243422	-0.520279	0	-0.454796	0	-0.737612	-0.279466	-0.396077	-0.609505	0	-0.136193	-0.754788	-0.663467	0.038813	0	-0.080679	-0.739927
321	coagulation factor II (thrombin) receptor	Hs.128087	2149	F2R	5q13	2149	5q13	0.237039	-0.0414365	0.253142	-0.0658985	0.172653	0.117246	-0.009271	0.044293	0.208368	0.021261	0.012618	-0.085318	0.068897	0.141029	0.019535	0.073447	0.294846	0.281082	0.120095	0.251931	-0.38477	0.047894	0.083235	0.0594495	0.191366	0.611714	0.421213	0.086893	-0.14745	0.522518	0.355224	0.02774	0.396478	0.496466	0.297263	0.067351	-0.0444665	-0.106432	0.55308	0.215223	0.135387	0.0781945
322	high-mobility group box 1	Hs.6727	3146	HMGB1	22	3146	13q12	0.274411	0.01254	0.435848	0.331692	0.645813	0.611031	-0.204875	0.011628	-0.0936555	0.028431	-0.207172	0.200231	1.07707	0.708122	0.806416	0.549684	0.65891	1.01425	0.872096	0.679871	1.04455	0.283547	-0.0796575	0.0676715	-0.245881	-0.24566	0.413755	0.3777	0.170111	0.446901	0.698856	0.36718	-0.085377	0.006466	0.64947	0.341169	0.79159	0.270364	0.698513	-0.175255	0.982544	1.02079
323	hypothetical protein FLJ10871	Hs.15562	55756	FLJ10871	8	55756	8p21.1	0.375543	0.0967295	0.272553	0.0983575	0.434677	0.0800745	0.031706	-0.013498	0.023353	0.153272	-0.034783	0.088295	-0.060626	0.309922	0.301849	-0.001163	0.494302	0.429822	0.139968	0.298668	0.863194	0.787611	0.853188	0.416923	0.529364	1.0885	0.874138	0.441287	0.0640085	0.992228	0.658889	0.753156	0.94749	1.11805	0.838645	0.288084	0.223981	0.057544	0.95141	0.547039	0.61146	0.400873
324	Data not found	Data not found	0		7q31	1811	7q31	0.125702	0.134065	0.321294	-0.163752	0.188034	0.400772	0.0650175	0.036637	0	-0.0501345	0	0	0.539973	0	0	0	0	0.737101	0.772909	1.04845	0.515816	0.428131	-0.0944625	-0.0372885	-0.345114	0	0.297446	0.21625	-0.0710755	0	0	0	0	0	0	0	0.0066075	0.0038615	0.166865	0	0	0.767138
325	Data not found	Data not found	0		#N/A	0		0.10348	-0.0324925	0.355339	-0.135575	-0.004454	0.0956335	-0.015227	-0.127911	0	0.208953	0.0039465	1.04456	0.391545	0.431054	0	0	0	0.483148	1.02644	0.581718	0.377682	0.632574	0.687107	0.127314	-0.052962	0	0	0.352558	0.111694	0	0.076821	0	0	0	0	-0.197277	0.224048	0.638429	0.441763	0	0.287697	0.303754
326	myosin 5C	Hs.111782	55930	MYO5C	15q21	55930	15q21	-1.00945	-0.18453	-0.044591	-0.0989825	0.217873	-0.092672	0.007367	-0.0013615	0.114501	0.18148	0.014594	0.220286	0.106233	-0.035736	0	0	0	-0.147034	-0.094955	-0.08634	0.032618	0.281854	-0.079164	-0.0312	-0.780034	-0.449456	0.324297	-0.026645	0.671598	0.33605	0	0	0.10557	-0.685446	0	-0.366135	-0.327207	0.742745	-0.623752	-0.233739	-0.057145	0.118168
327	discs, large homolog 7 (Drosophila)	Hs.77695	9787	DLG7	14	9787	14q22.1	0.106211	0	0.351824	-0.000332	0	0.194827	0	-0.0387445	0	0.216247	0	0	1.0976	0	0	0	0	0	0.541557	0	0.677928	0.345043	0	0	-0.250886	0	0	0	0	0	0	0	0	0	0	0	0.12236	0.0892605	0	0	0	0.155759
328	selectin L (lymphocyte adhesion molecule 1)	Hs.82848	6402	SELL	1q23-q25	6402	1q23-q25	-0.440829	-0.0473855	-0.352641	0.047415	-0.546458	-0.560948	-0.37209	-0.304617	0.340821	0.063491	-0.0183085	0.196611	0.118368	-0.071031	-0.159395	0.360636	-0.792164	-0.554162	-0.734155	-0.442375	-0.673444	-0.464496	-1.38414	-0.549297	-1.53296	-1.77555	-0.228412	-0.78132	-1.76391	0.172204	-0.166259	-0.789004	-0.42654	-1.40078	-0.482444	-0.525053	-1.11629	0.078299	-1.53694	-1.36041	-0.329425	-0.466787
329	isopentenyl-diphosphate delta isomerase	Hs.76038	3422	IDI1	10	3422	10p15.3	-0.0460785	-0.04156	0.079105	-0.086145	0.48122	0.43857	-0.0852355	-0.227594	-0.360185	0.0030315	-0.228259	-0.211382	0.158813	0.0954	0.206253	0.114358	0.548345	0.430115	0.195662	0.979416	0.494852	0.019429	0.794438	0.194363	-0.150133	-0.183168	0.096641	0.094615	-0.0073955	0.086843	-0.256304	-0.076441	0.142322	0.458399	-0.201207	-0.945641	0.170445	0.0102845	-0.089367	-0.0147155	0.523114	0.264487
330	actinin, alpha 2	Hs.83672	88	ACTN2	1q42-q43	88	1q42-q43	0.0508305	0.058322	-0.116975	-0.26557	0.443927	0.192947	0.036064	0	-0.026786	0.010852	-0.037752	-0.012875	0.284613	0.325948	0.201737	0.308667	0	0.236002	0.202024	0.369685	0.33391	-0.205135	-0.481314	0.123151	-0.253152	0	0.075627	0	-0.020431	0	-0.236174	0	-0.121313	0	0	0	0.0913765	-0.177645	0.128715	-0.009132	0.0363295	0.489082
331	acid phosphatase, prostate	Hs.1852	55	ACPP	3q21-q23	55	3q21-q23	0.11483	-0.0635705	0.1601	-0.119884	0.094246	0.079327	-0.0276065	0.055393	-0.137349	-0.0301725	-0.264916	0.139488	0.282982	0	0	0	0	0.204062	0	0.310117	0.240846	0.26616	-0.140041	0.0551955	-0.266346	0	0	0	-0.261102	0	0	0	0	0	0	0	-0.02973	-0.373889	-0.089374	0	0	-0.31977
332	transient receptor potential cation channel, subfamily V, member 6	Hs.302740	55503	TRPV6	7	11256	7q33	0.003992	-0.140072	-0.0163685	0	0	0.183346	0	0	0	-0.120697	0	0.00315	0	0	0	0	0	0	0	0	0.347347	-0.15654	-0.074027	0.197813	-0.0966885	0	0	0	0	0	0	0	0	0	0	0	0.0765435	0.22445	0	0	0	-0.056067
333	cofactor required for Sp1 transcriptional activation, subunit 9, 33kDa	Hs.279902	9443	CRSP9	5	9443	5q33.2	0.42379	0.0923045	0.416064	0.105492	0.524316	0.097646	-0.0821875	-0.0341645	0.27507	0.0101855	0.105133	0.288632	0.402676	0.477531	0.429459	0.426817	0.771049	0.624905	0.579825	0.863124	0.961759	0.850587	0.81176	0.407163	0.083063	0.491181	0.99544	0.673794	0.103404	0.95931	0.333258	0.733582	1.27513	0.980434	0.340069	0.11498	0.427821	-0.0743595	0.672448	0.445072	0.665237	0.516155
334	serine (or cysteine) proteinase inhibitor, clade B (ovalbumin), member 5	Hs.55279	5268	SERPINB5	18q21.3	5268	18q21.3	0.0112515	0	0.096629	0	0	0	0	0	0	0	0	0	0	0	0	0	0	0	0	0	-0.312911	0.230023	0	0	0.000891	0	0	0	0	0	0	0	0	0	0	0	0	0	0	0	0	0
335	ROD1 regulator of differentiation 1 (S. pombe)	Hs.374634	9991	ROD1	9	9991	9q32	0.241045	-0.0450715	-0.128634	0.02217	0.133408	0.0940435	0	0	0	0.0375445	0.161052	-0.070895	-0.032045	0	0	0	0	0.083479	-0.039789	0.445144	0.117502	0.58721	0.47557	0.286237	-0.130144	0	0	0	-0.034776	0	0	0	0	0	0	0	0.291583	0.081109	-0.101504	0	-0.0091235	0.0505835
336	protease, serine, 11 (IGF binding)	Hs.75111	5654	PRSS11	10q25.3-q26.2	5654	10q26.3	-0.24477	0.0745435	-0.092938	0.220722	-0.164583	-0.001301	-0.215714	-0.144795	0.464923	0.045102	0.131318	0.145859	0.086446	0	0.217978	0.573568	0	0	-0.908426	-0.31993	-0.161786	0.295697	-0.383614	-0.20245	-0.904153	-0.140718	0.45688	0.035698	-0.704762	0.385756	-0.488211	-0.198312	0.560497	-0.529007	0	-0.225428	-0.835932	0.193213	-0.721443	0	0.0098565	0.098669
337	protein kinase, cAMP-dependent, regulatory, type II, beta	Hs.77439	5577	PRKAR2B	7q22-q31.1	5577	7q22-q31.1	-0.127056	-0.150643	0.268885	-0.325821	-0.074356	0.178988	-0.0732385	0.094926	-0.571709	-0.172495	0.552215	0.621085	-0.17881	0.826744	1.33361	0.57863	0	0.746285	1.7806	0.010286	1.25287	0.910401	0.510497	-0.645643	-0.790139	-0.273701	0	-0.118411	-0.582467	0	-0.255661	-0.257256	-0.350878	0	0	-0.504606	-0.680868	-0.624413	-0.563064	-0.101833	0.228773	0.262005
338	protein tyrosine phosphatase, non-receptor type 12	Hs.62	5782	PTPN12	7q11.23	5782	7q11.23	-0.158828	-0.140627	0.0137665	0.0380705	-0.295413	-0.165049	-0.114317	-0.0867745	0.103425	0.0105725	-0.201884	-0.312582	-0.230528	-0.29001	-0.051684	0.30839	-0.554174	-0.565283	-0.647201	-0.255437	-0.288657	-0.116966	-1.28122	-0.741833	-1.64173	-1.36138	-0.292147	-0.703406	-1.81679	0.337693	-0.701594	-0.795111	-0.187672	-1.22151	-0.425189	-0.903	-0.685123	-0.280798	-1.31456	-1.25224	-0.144134	-0.313904
339	hect domain and RLD 3	Hs.35804	8916	HERC3	4q21	8916	4q21	-2.5e-06	0.0592935	0.101588	-0.119058	0.062774	0.139333	-0.0741595	-0.068478	0.136289	0.18551	-0.0771035	-0.051749	-0.261195	0.125003	0.20507	0.070235	0	-0.083486	0.41431	0.353862	0.587429	0.451172	0.645253	-0.049432	-0.123629	0.321984	0	0.001773	-0.498276	0.388852	-0.025592	-0.223864	-0.040736	0.026735	0	-0.270978	-0.0283885	-0.383421	0.310866	0.114939	0.033327	-0.0314765
340	gap junction protein, beta 1, 32kDa (connexin 32, Charcot-Marie-Tooth neuropathy, X-linked)	Hs.333303	2705	GJB1	#N/A	0		-0.03608	0.0771925	-0.063291	0.0897985	0.0717565	-0.0203795	0.103495	0.270571	0	-0.115353	0	0	0.191726	0	0	0	0	0	0	0.13458	0.317724	-0.02458	-0.0028735	0.230622	-0.543152	0	0	0	-0.0476355	0	0	0	0	0	0	-0.127083	-0.417446	0.118253	-0.145483	0	0.0192725	0.0573275
341	interleukin 18 (interferon-gamma-inducing factor)	Hs.83077	3606	IL18	11q22.2-q22.3	3606	11q22.2-q22.3	0.490297	-0.0552115	0.454151	0.024603	0.25446	0.038795	-0.176886	-0.0957865	0.309588	0.0485725	-0.001784	0.099764	0.007588	0.342595	0.098909	0.020625	0.317982	0.442175	0.304366	0.608361	0.102745	0.421887	0.264275	0.191466	0.327412	0.685132	0.548632	0.278578	-0.019805	0.497352	0.478751	0.223334	0.69078	0.651214	0.495095	0.353535	0.211504	-0.116522	0.716059	0.309889	0.225783	0.25601
342	ATP synthase, H+ transporting, mitochondrial F0 complex, subunit e	Hs.85539	521	ATP5I	4p	521	4p16.3	0.538879	-0.198802	0.516006	0.381116	0.234528	0.043385	0.006229	-0.0757915	0.069354	0.041902	-0.0388925	0.156228	0.260406	-0.459119	0.407644	-0.10959	0.268396	0.279857	-0.140696	0.093369	0.769963	0.737506	0.332032	0.587395	-0.186782	1.07889	0.912584	0.583169	0.136162	0.941149	0.786033	0.821169	0.814135	1.26271	0.989487	-0.041716	0.76437	0.339273	0.779965	0.393595	1.03454	0.578388
343	glycophorin A (includes MN blood group)	Hs.108694	2993	GYPA	4q28.2-q31.1	2993	4q28.2-q31.1	0.429677	0.168679	0.666171	-0.0705135	0.543566	-0.022375	-0.242142	-0.06185	0.345987	-0.093806	-0.0422875	1.67644	-0.102073	1.42354	0.780591	0.478402	0.64062	0.683537	0.821416	0.595846	1.02405	1.06965	1.36475	0.764274	0.632679	1.08604	1.08028	1.18417	0.941065	0.805729	1.01937	0	0.9622	1.55239	1.24339	0.432284	0.778296	1.15235	0.705773	0.638971	0.904115	0.961346
344	ubiquitin-conjugating enzyme E2H (UBC8 homolog, yeast)	Hs.372758	7328	UBE2H	7q32	7328	7q32	0.188716	-0.0614655	0.464222	-0.104575	0.426134	-0.213085	-0.140549	-0.231573	0.324092	0.220952	0.371425	1.40886	0.0371	0.641411	0.702082	0.931055	0.444958	0.395833	1.32031	0.587162	0.288297	0.007658	1.41191	1.37168	-0.544071	-0.146385	1.57132	2.04023	2.12989	0.097233	1.75896	0.564951	0.871899	0.194443	1.66128	-0.417458	1.0843	3.57405	-0.254118	0.164638	0.634652	1.69047
345	survival of motor neuron protein interacting protein 1	Hs.102456	8487	SIP1	14	8487	14q13	0.131157	0.046364	-0.146314	-0.358623	0.178998	0.148195	0	0.0357455	0.0361485	0.097242	0.354944	0.249573	0.634048	0	0	0	0	0.304513	0.114712	0.423707	0.21455	-0.020105	0	0.325985	-0.226517	0	0	-0.080433	0	0	0	0	0	0	0	0	0.151504	-0.266441	-0.273428	-0.027874	0	0.020423
346	Homo sapiens, Similar to RIKEN cDNA 2700038C09 gene, clone MGC:24600 IMAGE:4245342, mRNA, complete cds	Hs.49890	0		#N/A	0		0.046327	0.114676	-0.104093	0	0	0.374715	0	0	0	-0.124228	0	0	0	0	0	0	0	0	0	0.193847	-0.035088	0.299142	0	-0.240762	-0.129719	0	0	0	0	0	0	0	0	0	0	0	-0.150877	0.0295575	0	0	0	0.17075
347	splicing factor, arginine/serine-rich 1 (splicing factor 2, alternate splicing factor)	Hs.73737	6426	SFRS1	17q21.3-q22	6426	17q21.3-q22	0.359718	-0.0777575	-0.05568	0.122757	0.29483	0.141163	0.0595465	-0.335226	-0.491721	0.336969	-0.13643	0.249626	0.493231	-0.338772	0.006412	0.083056	0	0.133007	-0.191408	0.544858	-0.446574	-0.706314	-1.28794	-0.800075	-0.915813	-1.13408	-0.634736	-1.07647	-1.22018	-0.851979	-0.853931	-1.29051	-1.65244	-0.893937	-0.83577	-0.544096	0.027214	-0.337095	-0.38309	-0.245625	-0.084572	-0.269344
348	proteasome (prosome, macropain) 26S subunit, ATPase, 6	Hs.79357	5706	PSMC6	12q15	5706	14q22.1	0.130304	-0.13746	-0.219603	-0.076384	0.765456	0.0499395	0.140283	0	-0.0794525	-0.0779155	-0.271415	0.567478	1.39239	0.782005	0.199522	0	0	0.905878	0.552017	0.992424	0.558772	0.167169	-0.35298	0.183138	-0.238592	0	0.17092	0	-0.0593915	0	0.003137	0	0	-0.205861	0	0	0.0885755	0.363341	0	0	0	0.648038
349	solute carrier family 25 (mitochondrial carrier; adenine nucleotide translocator), member 5	Hs.79172	292	SLC25A5	Xq24-q26	292	Xq24-q26	-0.131745	0.034262	-0.325823	0.101485	-0.339143	0.0300525	-0.31448	-0.064379	-0.473061	0.0464085	0.160319	0.042551	0.659742	0.007443	-0.360888	-0.218249	-0.1565	-0.286175	-0.267526	0.141987	-0.742695	-0.899181	-0.856318	-0.727451	-0.132099	-1.02351	-0.797609	-0.781939	-1.13416	-0.411268	-0.377785	-1.04763	-1.29664	-0.540145	-1.00595	-0.160601	-0.188028	-0.379508	-0.283782	-0.544063	-0.721858	-0.664996
350	putative L-type neutral amino acid transporter	Hs.110	9581	KIAA0436	2	9581	2p22.1	0.027585	0.114305	-0.084549	0.0912255	0	0.468914	0	0	0	-0.052325	0	0.061277	0.091444	0	0	0	0	0	-0.307376	0.705725	0.478374	-0.293346	-0.222089	0.208575	0.156431	0	0	0	0	0	0	0	0	0	0	0	0.027268	0.050072	0	0	0	0.29092
351	retinoblastoma binding protein 4	Hs.16003	5928	RBBP4	1	5928	1p34.3	-0.2669	0.270278	-0.034328	0.112073	0.100037	0.231412	0.0462435	0.09275	-0.751425	0.171252	0.0954965	-0.127286	0.221923	-0.287444	-0.148068	-0.153804	-0.276118	-0.14236	-0.209418	0.260084	-0.714776	-0.896544	-1.18703	-0.830703	-0.960411	-1.47782	-0.964863	-0.925603	-1.18626	-1.04195	-1.03042	0	-1.57549	-1.22398	-1.02264	-0.950269	-0.603881	-0.651007	-0.45248	-0.727504	-0.737774	-0.870358
352	coxsackie virus and adenovirus receptor	Hs.79187	1525	CXADR	21q21.1	1525	21q21.1	0.644421	0.0227645	0.186721	0.114905	0.939342	0.626776	-0.449601	-0.407147	-0.694879	0.001869	0.0130135	0.306438	0.831887	-0.277481	0.022738	-0.468961	0.646074	0.532426	0.100394	0.513438	-0.082089	-0.045481	-0.800382	-0.466579	-0.98055	-1.29431	-0.809721	-0.212222	-0.328789	-0.389034	-0.310046	0	-1.25297	-0.800475	-0.796665	-0.221937	0.841023	0.539593	-0.009926	-0.425987	0.0206585	0.423095
353	cytochrome P450, family 1, subfamily B, polypeptide 1	Hs.154654	1545	CYP1B1	2p21	1545	2p21	-0.0214695	-0.268174	0.333568	0.211061	0.0256875	0.41294	-0.122919	-0.0482505	0.350172	0.187801	-0.279718	0.787356	0.590373	0.553601	0.558052	1.43252	0.366153	0.508135	0.637298	0.893705	0.664608	0.761685	0.710183	0.213763	0.0180295	-0.416018	0.458376	0.229035	0.69579	0.64459	0.611208	0	0	0	0	-0.171262	0.160634	0.589855	0.606962	0.098949	0.37519	0.712658
354	lipoprotein lipase	Hs.180878	4023	LPL	8p22	4023	8p22	-0.0712355	-0.032771	0.265979	0	0	-0.081656	-0.050829	0	0.0061035	-0.0813835	0	0.09912	0	0	0	0	0	0	1.03192	0.47757	-0.085912	0.235175	0.673058	0.279159	-0.062722	0	0	0.122262	1.35534	0	0	0	0	0	0	0	0.935677	2.62514	0	0	0	1.03463
355	BCL2-like 2	Hs.75244	599	BCL2L2	14q11.2-q12	599	14q11.2-q12	0.396249	-0.102361	-0.054735	0.267276	0.113665	0.160784	-0.0857935	-0.136097	-0.220524	0.0721115	-0.060068	0.296385	0.199879	0.021995	-0.138619	-0.001378	0	0.39496	0.161011	0.235294	0.353873	0.208618	-0.157155	0.234707	-0.032393	-0.078387	-0.131744	-0.20766	0.099122	0.371994	-0.069153	0.05218	-0.352741	-0.029239	0	0.034426	0.047264	-0.214281	0.142089	0.164243	0.018689	0.099069
356	retinoblastoma-like 1 (p107)	Hs.87	5933	RBL1	20q11.2	5933	20q11.2	-0.0794935	-0.093396	0.098141	0	0.0093715	0.385916	0.117953	0.025379	0.153648	0.0519025	0.180702	0.136049	0.003003	0	0	0	0	0.737927	0.208847	0.410429	0.61298	0.651029	-0.296706	0.250302	-0.00331	0	0	0.075043	0	0	0	0	0	0	0	0	0.477312	0.463499	0	-0.052043	0	0.233588
357	upstream binding transcription factor, RNA polymerase I	Hs.89781	7343	UBTF	17q21.3	7343	17q21.3	0.42712	0.080496	0.184546	-0.0493085	-0.0881395	0.064715	0.0337455	-0.0015475	0.138081	-0.055216	0.246337	-0.214103	0.336166	-0.020377	-0.179798	-0.088207	0	0.006414	0.361049	0.474111	0.071211	-0.065608	-0.455263	-0.16167	0.504185	0	0	0.079217	0.262289	0	-0.088617	0	-0.173662	0.162192	0	0.342356	-0.206604	-0.343896	0.359384	0	0.0849695	-0.222409
358	Data not found	Data not found	0		X	5931	Xp22.31	0.039175	-0.282	0.0416185	0.131128	-0.133622	0.261281	0	0	-0.21096	0.181591	0.327612	0.278476	0	0	0	0	0	0.596406	-0.159173	0.142789	0.261089	0.934246	-0.228958	0.498931	0.149799	0	0	0.271485	0	0	0	0	0	0	0	0	0.0011535	0.0757225	-0.05726	0	0	-0.0412985
359	vaccinia related kinase 1	Hs.422789	7443	VRK1	14q32	7443	14q32	-0.100358	-0.0342415	-0.22113	0.005305	0.36155	0.086963	0.070321	-0.075699	-0.300411	0.287565	0.191383	0.327306	0.750031	0	0	0.008035	0	0.288651	0.247094	0	0.285823	-0.134372	-0.13485	0.200069	-0.181246	0	0	-0.388874	0.218436	0	-0.102601	0	0.03579	0	0	0	0.0837265	-0.522726	0	0.000947	0.0518185	0.020448
360	chromosome 2 open reading frame 3	Hs.184175	6936	C2orf3	2p11.2-p11.1	6936	2p11.2-p11.1	0.0784015	-0.277274	-0.034486	0.037376	0.0671345	0.129832	0	0	0	-0.052127	0.245963	0.072272	-0.0042	0	0	0	0	0	-0.427322	0.177636	-0.127443	0.116727	-0.203707	-0.392587	0.0533675	0	0	0	0	0	0	0	0	0	0	0	0.265443	0.0621665	0	0	0	0.104232
361	sialyltransferase	Hs.288215	10610	STHM	17	10610	17q25.3	-0.071004	0.259877	-0.40322	0.104571	-0.849383	-0.240824	0.159742	0.077478	0.309877	-0.281869	-0.082603	0.463996	-0.648764	-0.265818	0.507542	0.499314	0.072551	-0.38049	-0.965757	-0.598272	0.094999	0.440152	-0.613112	-0.477522	-0.483579	-1.0185	-0.015181	-0.207659	-1.01805	0.499398	0.497532	0	0.415267	-0.68461	0.79475	-0.779996	-0.824954	0.039445	-0.410588	-0.429845	0.273181	-1.12913
362	protein phosphatase 1, regulatory (inhibitor) subunit 3C	Hs.303090	5507	PPP1R3C	#N/A	0		0.0882065	-0.410625	0.0961195	-0.0787475	-0.0212655	0.411907	0	0	0	0.11914	0	0	0.045568	0	0	0	0	0	0.018712	0.34967	0.113724	0.302886	-0.284808	0.286407	0.190213	0	0	0	0.077753	0	0	0	0	0	0	0	0.335493	0.0003215	0	0	0	0.242725
363	S-adenosylmethionine decarboxylase 1	Hs.262476	262	AMD1	6q21-q22	262	6q21-q22	0.182847	-0.0402625	-0.0699525	0.161256	-0.19082	0.0332295	-0.053098	-0.148694	0.0649155	0.21202	-0.136468	0.145724	-0.271974	0.196623	-0.299379	0.077902	0	-0.417945	-0.368104	0.326426	-0.111174	0.050874	-0.57457	-0.804283	-0.662033	-0.791901	-0.749369	-1.13295	-0.985966	-0.249426	-0.759672	-1.21395	-0.826228	-0.303572	-0.295117	-1.33313	-0.497346	-0.334191	-0.860874	-0.377986	-0.277316	-1.01282
364	KIAA1450 protein	Hs.83243	57600	KIAA1450	???	57600	4q31.3	0.0547395	0.0828055	-0.102466	-0.35351	-0.0295945	0.276251	0.325181	0	0	0.0145775	-0.023266	0.266051	0.133731	0	0	0	0	0	0.141023	0.226297	-0.010128	0.207349	-0.30872	0.301075	-0.198547	0	0	0.319581	0	0	-0.089444	0	0	-0.039464	0	0	0.558294	-0.169259	0	0.0514625	0	0.408768
365	NADH dehydrogenase (ubiquinone) Fe-S protein 4, 18kDa (NADH-coenzyme Q reductase)	Hs.10758	4724	NDUFS4	5q11.1	4724	5q11.1	0.300142	-0.114068	0.230935	-0.251748	-0.0607715	0.284049	-0.176286	-0.0407435	0.20904	0.119156	-0.135384	0.871514	1.42978	0	0	0	0	0.283451	-0.042216	0.503461	0.527027	0.809069	0.151077	-0.034113	-0.214509	0	0.321948	0	0.056367	0	0.159912	0	0	0.717805	0	-4.8e-05	0.168131	-0.0831985	0.270939	0	-0.015798	0.0443015
366	CHK1 checkpoint homolog (S. pombe)	Hs.20295	1111	CHEK1	11q24-q24	1111	11q24-q24	0.532064	0.0982435	0.346392	0.12252	0.209151	0.416438	0.059698	-0.074859	0.231469	0.020803	-0.109794	0.036695	0.057389	0.155972	0.070828	-0.191602	0.340595	0.327839	0.114986	0.139131	0.378668	0.366236	0.22982	0.253387	0.540312	0.186441	0.312627	0.884781	0.00716	0.551138	0.406126	0.599661	0.502061	0.556144	0.333023	0.447108	0.272613	0.031449	0.436831	0.263474	0.250126	0.333625
367	Data not found	Data not found	0		8q13	8989	8q13	0.749675	0.198148	0.664796	0.0838485	0.373776	0.025193	-0.186785	-0.0313205	0.141776	0.0307945	0.120902	0.057059	0.103225	0.390479	0.234472	0.014014	0.511043	0.638676	0.23627	0.42773	0.883358	0.771213	0.521223	0.375872	0.560392	0.7395	0.524329	0	0.12314	1.05553	0.914529	0.718949	0.980405	0.869194	0.870102	0.375898	0.554261	0.0824585	0.907181	0.396906	0.634183	0.541057
368	BCL2-related protein A1	Hs.227817	597	BCL2A1	15q24.3	597	15q24.3	-0.437254	-0.352032	0.15293	-0.468568	0.445462	-0.130549	0.756031	0.230467	0.639885	-0.0640185	-0.0857865	0.967466	0.498089	1.4328	1.56103	-0.032005	0.915199	0.38996	-0.020765	0.153275	0.846471	0.465897	0.780554	0.268896	-0.210163	0.188446	0.745942	0.886619	0.569657	0.810125	0.197576	0.054025	1.20995	-0.045194	1.27675	0.279878	0.466765	0.614239	0.854761	0.468742	0.761869	0.244841
369	gap junction protein, beta 1, 32kDa (connexin 32, Charcot-Marie-Tooth neuropathy, X-linked)	Hs.333303	2705	GJB1	#N/A	0		-0.03339	0.050395	0.025047	-0.08094	0.400153	-0.306533	0.179289	0.010469	-0.104345	0.095726	0.157134	0.521256	0.199026	0	0	0.2274	0	0.537058	-0.49023	0.156974	0.738834	0.446993	-0.0805195	0.381402	-0.226944	0	0	0.217884	0.111648	0	-0.054578	0	0	-0.104787	0	0	-0.182057	-0.107177	0.046095	0.06583	0.285374	-0.138318
370	matrilin 2	Hs.19368	4147	MATN2	???	4147	8q22	-0.462031	-0.415942	-0.0850375	-0.101565	0.153402	-0.125169	0.44364	0.109562	0.0612	-0.242998	0.0471605	0.266251	0.231492	0.113251	0	0	0.071046	0.265222	0.289321	-0.145206	0.02887	0.509005	0.296669	0.247389	0.78191	0.643932	0.266627	1.02601	0.725163	0.277925	0	0	0.313908	0.460875	0	0.955884	0.216681	0.315363	0.542135	0.089894	0.04922	0.16959
371	metallothionein 1F (functional)	Hs.381097	4494	MT1F	17	11325	17q22	0.217936	-0.089099	0.065656	-0.209061	-0.0797725	-0.0014245	-0.150656	0.153522	0.0163235	0.140457	0.0650995	0.337733	0.393645	0.855237	0.857459	0.705881	0	0.701395	0.441905	0.342046	0.442106	0.598338	0.463392	0.629875	0.214561	0.551902	0.047953	0.940207	0.312948	0.654845	0.464644	0.629463	0.187748	0.092119	0	0.19719	-0.0278655	0.121769	0.137568	0.281861	0.188878	0.306374
372	ribosomal protein S15	Hs.406683	6209	RPS15	19p	6209	19p13.3	0.369924	-0.0819555	-0.027755	0.27527	0.0108215	0.0145275	-0.141179	-0.145263	-0.370665	-0.147368	0.223376	0.559158	0.489258	0.077956	0.132662	-0.011003	-0.123645	0.584014	0.103638	-0.165884	-0.304104	0.090805	-0.674308	-0.055472	0.912677	1.13291	-0.375005	0.574354	0.794188	0.12426	0.047771	0.436943	0.09987	0.499766	-0.485138	1.30621	0.0365595	-0.337958	0.32568	0.116134	-0.159824	-0.136477
373	deformed epidermal autoregulatory factor 1 (Drosophila)	Hs.6574	10522	DEAF1	11p15.5	10522	11p15.5	0.0528785	-0.228697	0.034134	0.101936	0.387734	-0.020561	0.0131685	0.085841	-0.0846335	0.05359	0.400238	0.336498	0.407821	0	0	0.002453	0	-0.092383	0.135512	0.331187	0.436913	0.545138	-0.0885665	0.0073115	0.0398095	0	0	0.06478	0.215349	0	-0.113214	0	0	0	0	0	-0.179092	-0.14558	0.128817	0	0.18626	-0.0718185
374	succinate dehydrogenase complex, subunit D, integral membrane protein	Hs.168289	6392	SDHD	11q23	6392	11q23	-0.06493	-0.237807	0.175431	0.0621205	0.152982	-0.0089025	0.028354	-0.0679105	0.048675	-0.034078	-0.0085105	0.21037	0.282838	0.240188	-0.175098	-0.047752	0.044204	0.20262	-0.087221	0.073726	0.355614	0.329073	0.14739	0.0214105	0.426934	1.04085	-0.166113	0.528948	0.117016	0.21616	0	-0.172898	0.256479	0.004816	-0.685546	0.60152	-0.071925	-0.2021	0.294782	0.0422705	0.082401	-0.111433
375	protein phosphatase 6, catalytic subunit	Hs.356739	5537	PPP6C	#N/A	0		-0.415216	0.280394	0.0974675	-0.017762	-0.736216	0.256341	-0.01546	0.0353755	0.289693	-0.0361505	0.100427	-0.109005	-0.207116	-0.418563	0.080151	-0.30309	0	-0.280592	-0.006017	0.013537	-0.032867	-0.176909	-0.238756	-0.302236	-0.651465	-1.07071	-0.238698	-0.619098	-0.260381	-0.611947	-0.382987	-0.705588	-0.579445	-0.388218	-0.265154	-0.628491	-0.009271	-0.0578225	-0.233564	-0.288533	-0.283114	-0.20416
376	myosin, light polypeptide 3, alkali; ventricular, skeletal, slow	Hs.1815	4634	MYL3	3p21.3-p21.2	4634	3p21.3-p21.2	-0.163452	-0.157389	0.139591	-0.113416	-0.007073	-0.048228	-0.036623	0.0489395	-0.031399	-0.208065	0.079236	0.709669	0.460815	0.467232	1.70381	0.351905	0.347937	0.768964	0.557339	0.115914	0.459051	0.336405	0.792829	0.650944	0.377541	0.679421	1.29788	2.36497	0.933422	0.221376	0	1.32587	1.17749	0.330828	1.42241	0.880592	0.335811	0.466369	0.378382	0.536824	0.737984	0.698346
377	intersectin 2	Hs.166184	50618	ITSN2	#N/A	0		0.85276	0.0524965	0.171265	0.202511	0.215342	0.763046	-0.361851	0.0533095	-0.435804	0.0729245	0.237054	-0.434754	0.467171	-0.465738	-0.121952	-0.669025	0.762049	0.583578	0.300006	0.999504	1.0048	0.421124	0.299947	-0.345397	-0.892782	-0.425325	-0.513751	0	-0.745749	-0.422493	-0.303157	-0.973705	-0.678465	-0.230443	-0.54568	-1.02665	-0.0201195	-0.491275	-0.430889	-0.172842	-0.160704	-0.6062
378	fucosidase, alpha-L- 1, tissue	Hs.576	2517	FUCA1	1p34	2517	1p34	0.22364	0.281108	-0.18618	0.357974	-0.006935	-0.089733	-0.347967	-0.0710765	-0.394353	-0.0269945	-0.679687	0.444002	0.151679	0.306575	-0.371797	-0.143197	0.630304	-0.108453	-0.434319	0.161719	-0.11851	-0.226617	-0.718519	-0.026669	-0.608231	-0.517873	0.101993	0	-0.092898	0	-0.153113	-0.404485	-0.430881	-0.500019	-0.09141	-0.261518	-0.279237	0.301279	0.793955	-0.206433	0.131623	0.045997
379	hypothetical protein FLJ12949	Hs.184519	65095	FLJ12949	???	65095	19p13.2	0.738406	0.0717525	0.498145	0.115773	0.257306	0.103123	-0.239173	0.0845245	0.296261	0.016102	0.160364	0.173441	0.126808	0.314731	0.239239	-0.145961	0.407	0.618397	0.284996	0.471759	0.650423	0.641264	0.353295	0.190242	0.327041	0.515149	0.291809	1.47915	-0.0160645	0.737824	0.808174	0.476499	0.691549	0.443747	0.719449	0.288409	0.322951	-0.017614	0.525286	0.362567	0.430236	0.310956
380	hypothetical protein LOC54557	Hs.143330	54557	LOC54557	???	54557	5q12.3	0.173407	0.0539225	-0.392466	-0.374021	0.212621	0.0677595	-0.0811965	0.195917	-0.206895	0.0756765	-0.0820515	0.638192	0.506878	0.344236	0	0	0	0.604248	-0.123527	0.12324	0.386039	0.27471	-0.36665	0.032245	0.378382	0.202946	0.258988	0	0.460761	0	0	0.012337	0.63339	0.506889	0	0.559065	0.02051	-0.074261	0.853071	-0.0114305	-0.13713	0.16265
381	PC4 and SFRS1 interacting protein 2	Hs.82110	11168	PSIP2	9p22.2	9090	9p22.2	0.63964	-0.0175945	0.299848	0.0424725	0.331766	0.21305	-0.263248	0.0278015	-0.011777	0.097153	0.13159	-0.009264	0.208631	-0.069593	-0.307304	-0.473232	0.579454	0.345884	0.143038	0.482348	0.741781	0.190871	0.431723	0.232578	0.04761	-0.267188	-0.294264	0	-0.0848215	0.117102	0.107758	-1.28208	0.302263	-0.283962	-0.33081	-0.360804	0.135623	-0.116209	0.30956	0.240198	0.381879	0.184671
382	hypothetical protein from clone 24796	Hs.27191	57146	LOC57146	???	57146	16p12	0.402382	0.116483	0.396487	-0.273672	0.320219	-0.0096715	0.0410285	0.043716	0.306994	0.049548	-0.21985	0.191692	0.230221	0.569766	0.359855	0.331262	0	0.126135	0.339828	0.156137	0.851736	0.810282	1.09345	0.658282	1.14603	0.648155	0.975716	0	0.031024	0	0.711283	0.722784	1.48592	0.99655	0.308655	0.402104	0.436377	0.210698	1.05302	0.189154	0.142157	0.741731
383	guanine nucleotide binding protein (G protein), alpha inhibiting activity polypeptide 1	Hs.203862	2770	GNAI1	7q21	2770	7q21	0.396889	-0.066896	-0.0111775	0.228401	-0.0441285	0.0653615	-0.018774	-0.101744	0.096822	0.23519	0.0810425	-0.023039	0.11946	-0.266836	0	0	0	0.213054	0.084423	0.312691	0.122269	0.288999	0.075616	-0.135931	-0.29644	0	0	0	-0.235723	0	0	0	0	0	0	-0.18156	-0.149339	-0.284977	-0.314813	-0.128993	0.338527	0.0101485
384	troponin I, skeletal, slow	Hs.84673	7135	TNNI1	1q31.3	7135	1q31.3	0.113322	-0.184535	0.0955225	0	0	0.116691	0.300831	0	0	-0.173147	0	0.549338	0.497464	0.26049	0	0	0	0	-0.259911	-0.012053	0.896294	0.721206	0	-0.007856	0.102802	0	0	0	0.453514	0	0	0	0.660038	0	0	0	-0.01238	0.222447	0.989732	0	0	-0.051249
385	Fc fragment of IgE, high affinity I, receptor for; alpha polypeptide	Hs.897	2205	FCER1A	1q23	2205	1q23	0.278181	0	0	0	0	0	0	0	0	-0.154217	-0.121409	-1.60109	0.643336	-0.030791	1.05219	-1.31048	0	0	0	0	0	0	-0.503473	-0.327796	-0.824227	0	-0.99431	-0.945748	0	-0.834703	0	-0.808383	0	-0.633752	-0.05406	-0.474708	-0.848256	-1.3541	0	0	0	0
386	Data not found	Hs.252723	0		???	6143	17q11.2-q12	0.092493	0.0263045	-0.373121	0.0932515	-0.220614	0.233233	-0.238117	-0.186427	-0.508778	-0.181738	0.284185	0.842362	0.420434	-0.418691	-0.566852	-0.488693	-0.284427	0.215093	-0.583329	-0.261501	-0.621482	-0.462609	-1.69817	-0.937611	0.276411	-0.358312	-1.28076	-0.401341	-0.454197	-0.426688	-0.617834	-0.349976	-1.8208	-0.304588	-1.22406	0.799018	-0.390473	-0.582981	-0.492395	-0.445055	-0.544218	-0.6882
387	Data not found	Hs.433144	0		11	9789	11q13.3	0.157909	0.0994015	-0.07587	0.0599225	0.138254	0.190009	-0.314168	-0.135581	-0.31337	0.235975	0.116645	-0.372875	0.402438	-0.883179	-0.653632	-0.025466	-0.505896	-0.199947	-0.328964	-0.237452	0	0	-1.58968	-0.627032	-0.220373	0	-1.0561	-1.16678	-1.56018	-0.972195	-0.19874	-0.866265	-1.30151	-1.33514	-1.29033	-1.14631	-0.710866	-0.87051	-0.199213	-1.08665	-0.813811	-0.671492
388	silver homolog (mouse)	Hs.95972	6490	SILV	12q13-q14	6490	12q13-q14	-0.0067035	0.045453	-0.146753	0.236934	0.0740935	0.0882895	-0.302826	-0.349832	-0.615877	-0.140324	-0.149182	0.820681	0.294413	0	0	-0.234361	0.121221	0.627249	-0.599294	-0.006258	-0.080707	0.032071	-0.0063985	-0.362828	0.549141	0	0	0	-0.218279	0	0.004147	0	-0.290709	0	0	0.844586	-0.126702	-0.234958	0.382498	-0.0012505	-0.013233	-0.301367
389	HS1 binding protein	Hs.15318	10456	HAX1	1	10456	1q21.2	0.466255	0.264017	-0.197978	0.178685	0.075875	0.135227	-0.136078	-0.0016245	-0.109908	-0.172876	0.150663	0.196778	0.497583	-0.311566	0.129212	0.492059	0	0.642873	-0.866384	-0.400422	0.263466	-0.310721	-0.585484	0.222071	0.85758	0	0	0	-0.510367	0.089855	0.165079	0.001855	0	0.209736	0	0.827531	0.238667	-0.065392	0	-0.105252	0.091324	0.0159035
390	cyclin H	Hs.514	902	CCNH	5q13.3-q14	902	5q13.3-q14	-0.0135985	0.036175	-0.191065	0.045407	-0.158619	0.32656	-0.230666	-0.164548	-0.139244	0.085384	-0.057018	0.508951	0.3972	0	0.329278	0.103005	0	0.399371	-0.243363	0.372795	-0.132389	0.17295	0.120544	-0.030985	-0.0767485	0.003802	0	0.01571	-0.104608	0.050532	-0.06316	0	-0.248661	0	0	0.135414	0.139143	-0.0846585	0.235128	0.08897	0.134655	0.0994925
391	carbonic anhydrase III, muscle specific	Hs.82129	761	CA3	8q13-q22	761	8q13-q22	-0.15199	-0.148698	-0.175938	0.0049105	0	0	0	0.138748	0	-0.167492	0	0.091367	0.137545	-0.017748	0	0	0	-0.187142	0	0	0.098807	0	0	0	0.115701	0	0	0	-0.050225	0	0	0	0	0	0	0.257435	0.363174	0	0	0	0	-0.0173965
392	excision repair cross-complementing rodent repair deficiency, complementation group 5 (xeroderma pigmentosum, complementation group G (Cockayne syndrome))	Hs.48576	2073	ERCC5	13q22	2073	13q22	0.284176	0.0250625	0.105006	0.197126	0.238513	0.227639	0.0751405	-0.322956	-0.541173	0.107784	-0.318539	-0.567808	0.129417	0	-0.874952	-0.417617	-0.264247	-0.110341	-0.277256	0.019293	-0.515149	-0.24774	-0.309555	-0.745514	-0.605136	-0.578519	-0.73924	-0.946978	-0.827234	-0.271208	-0.335582	-1.13992	-1.20191	-0.375226	-0.437866	0.147756	-0.61631	-0.66603	-0.204472	-0.032795	-0.032792	-0.552044
393	TRAF and TNF receptor-associated protein	Hs.46847	51567	TTRAP	6p22.1-22.3	51567	6p22.1-22.3	0.131488	-0.137108	-0.125763	-0.0828045	-0.136222	0.2314	-0.175261	-0.166862	0.32767	0.102686	0.141156	-0.314203	0.27049	0.602113	0.045405	0.493832	0.13732	-0.091103	-0.918569	-0.047139	0.290277	0.733166	-1.16514	-1.52942	-2.28828	-0.305396	-1.35491	-1.78892	-1.80774	-1.1911	-1.17918	-1.77586	-1.63578	-1.04761	-0.960305	-1.5443	-0.913658	-0.63295	-1.19961	-1.10672	-0.744166	-0.921436
394	chymotrypsinogen B1	Hs.74502	1504	CTRB1	16q23-q24.1	1504	16q23-q24.1	-0.111198	-0.067302	-0.229108	-0.047994	-0.0784205	0.13524	-0.400829	-0.175434	-0.136357	-0.0900725	0.22053	0.675027	0.196445	-0.131617	-0.296556	-0.544182	0	0.677543	-0.281049	0.047737	-0.052744	-0.128834	-0.710102	-0.370304	0.269838	-0.214179	-0.597105	-0.118804	-0.219932	0.171765	-0.210911	0.117186	-0.662252	-0.005931	-0.025683	0.679969	-0.366932	-0.466384	0.347937	-0.120143	-0.187332	-0.343348
395	Data not found	Data not found	0		#N/A	0		0.046331	0.0081935	-0.197789	0.074319	-0.211981	-0.018192	-0.226457	-0.180367	0.298362	0.117295	0.0563675	-0.212548	0.170561	0.540265	-0.069971	0.298081	0	-0.196583	-0.322352	-0.390544	-0.32899	0.268148	-0.434963	-0.774049	-1.32368	0	-0.177911	-0.474539	-0.422179	-0.60777	-0.652116	-0.458303	-0.812073	-0.161099	0	-0.874709	-0.712488	-0.437202	-0.841707	0	0	-0.422958
396	accessory protein BAP31	Hs.291904	10134	BCAP31	Xq28	10134	Xq28	-1.02999	0.0571135	-0.497308	-0.156503	-1.11031	-0.392503	0.294295	0.087941	0.203036	-0.122979	0.311088	-0.184388	-0.274459	-0.380095	-0.635224	-0.401569	-0.586912	-0.818702	-0.067571	-0.668234	-1.28044	-0.863571	-0.46717	-0.812477	-0.368847	-0.534125	-0.368978	-0.455032	-0.765405	-0.865227	-0.673611	-0.735966	-0.4207	-0.438475	-0.201218	-0.191849	-1.08076	-1.01222	0.05896	-0.765444	-1.39397	-1.07838
397	ubiquitination factor E4A (UFD2 homolog, yeast)	Hs.75275	9354	UBE4A	11	9354	11q23.3	0.0534125	-0.065947	-0.216751	-0.061336	0.643386	0.480463	-0.40684	-0.083035	-0.069874	-0.025742	-0.145554	1.10533	0.494325	0.949499	0.956125	-0.155233	0	0.787344	-0.130169	-0.31893	-0.131264	-0.192851	-0.120853	0.585001	0.370751	0	0.075125	1.4716	0.718754	0.280485	0.054804	0.965659	1.78611	0.20043	0	0.741421	0.614358	0.970626	1.09257	0.40838	0.610086	0.707589
398	cysteinyl-tRNA synthetase	Hs.159604	833	CARS	11p15.5	833	11p15.5	-0.37632	0.057031	-0.322956	-0.0989885	-0.555405	-0.300438	0.22572	0.0112395	0.132386	-0.045719	0.121575	-0.074639	-0.163521	-0.236317	-0.433605	-0.271557	0	-0.399095	-0.359704	-0.54616	-0.581812	-0.646753	-0.20194	-0.451286	-0.090935	-0.882934	-0.237628	-0.587054	-0.378577	-0.295349	-0.082165	-0.220055	-0.288412	-0.666394	-0.380433	-0.165404	-0.597311	-0.492075	-0.143729	-0.12927	-0.471232	-0.762126
399	Sp3 transcription factor	Hs.154295	6670	SP3	2q31	6670	2q31	0.415415	-0.154771	0.0715825	-0.277464	0.133513	0.452691	0.058059	-0.210401	0.079333	0.138927	-0.133763	-0.510063	-0.124512	-0.239672	-0.006945	0.367687	0	0.108416	-0.457187	0.571211	-0.077906	0.284887	-0.378279	-0.793892	-1.15257	-0.063223	-0.708061	-1.18564	-0.923219	-0.604793	-1.26972	-0.959651	-0.958461	-0.235339	-0.577433	-1.49693	-0.777972	-0.523512	-0.935157	-0.459688	0.0039725	-0.69267
400	hypothetical protein LOC220988	Hs.249247	220988	LOC220988	10	10151	10p11.1	-0.210255	-0.031041	-0.140998	0.015493	-0.415689	0.111797	-0.0602965	-0.135284	-0.247824	0.0617945	0.0821775	0.523618	0.117896	-0.251738	0.035445	-0.091039	-0.006687	-0.067188	-0.157431	0.096836	-0.204873	-0.48153	-0.550958	-0.13026	-0.921766	-0.811148	-0.08833	-0.618249	-0.668196	-0.374736	-0.593052	-0.79926	-0.724273	-0.555029	0	-0.836804	0.0437495	-0.149506	0.050291	-0.373455	-0.373385	-0.344725
401	ribonuclease, RNase A family, 4	Hs.283749	6038	RNASE4	14	6038	14q11.1	0.008639	-0.0259945	-0.405296	0.107537	-0.190343	0.333313	-0.113102	-0.268172	0.281761	0.319916	-0.272202	-0.340643	0.198269	0.106158	0	0.245208	0	-0.578195	0	0.12585	0	0	0.0992685	-0.050065	-0.296146	0	0	0	-0.439549	0	0	0	0	0	0	-0.979442	-0.262734	-0.571141	0	0	0	-0.381197
402	hypothetical protein LOC51319	Hs.191381	51319	LOC51319	???	51319		-0.242019	-0.161484	0.328222	0.268587	0.884443	-0.022899	0.070749	-0.0036385	0	-0.057707	-0.729432	-0.440809	-0.064331	0	0	0	0	-0.241764	-0.555789	-0.072225	-0.465577	-0.500336	0.214215	0.165199	0.097512	0	0	0	0.481163	0	-0.454566	-0.092933	0	0	0	0.086446	0.327374	0.064185	-0.086117	-0.0606835	-0.008111	0.13991
403	KIAA0082 protein	Hs.154045	23070	KIAA0082	6	23070	6p21.1	-0.032376	0.08761	-0.327022	0.128921	-0.283152	0	0.0798615	-0.123327	0.0829295	0.252747	0	-0.021263	0.372119	0.158839	0	0	0	-0.149258	0	-0.120982	-0.137909	0.204246	0	-0.009472	-0.05581	0	0	0	0	0	-0.035347	0.040083	0	0	0	0.134162	-0.040301	-0.039312	0	0	0	-0.118055
404	cadherin 2, type 1, N-cadherin (neuronal)	Hs.161	1000	CDH2	18q12.1	1000	18q11.2	-0.201613	-0.0528455	-0.453672	0.077323	-0.142993	-0.103147	-0.007086	0.0150805	-0.177395	-0.140845	0.11292	-0.283928	-0.054479	0	0	-0.214969	0	-0.415273	-0.223471	-0.53697	-0.405826	-0.53948	0.0502075	-0.385759	-0.11787	-0.33459	0	-0.243196	-0.280071	0	-0.270696	0	-0.041667	0	0	-0.144571	-0.570451	-0.490234	-0.184163	0.162111	0.0135075	-0.633065
405	DC2 protein	Hs.103180	58505	DC2	???	58505	4q24	0.0549965	-0.08633	-0.820805	-0.0221125	0.514613	0.607322	-0.623755	-0.209792	-0.057006	-0.128653	0.351935	0.239896	0.986132	0.148396	-0.243533	0.428536	0	0.542637	-0.010381	0.464041	0.114536	0.050411	-0.342159	-0.014544	-0.699778	0	-0.559581	-0.280163	-0.930262	-0.152078	-0.342503	-1.10014	-0.003518	0	0	-0.385526	0.178832	-0.354299	0	-0.059511	0	-0.185846
406	MADS box transcription enhancer factor 2, polypeptide A (myocyte enhancer factor 2A)	Hs.182280	4205	MEF2A	???	0		0.409817	0.01989	0.078533	0.356873	-0.264066	0.265788	-0.34744	0.060347	0.110598	-0.098923	-0.080472	0.027767	0.135178	0	0.647856	0.226982	0.135954	0.553532	0.013762	0.204525	0.242514	0.306307	-0.022425	-0.159265	-0.545984	-0.413954	0	-0.128448	-0.504228	0	-0.288879	-0.742572	-0.119859	-0.224606	0	-0.122838	0.155261	0.155548	0.209227	-0.187166	0.127939	0.108795
407	microseminoprotein, beta-	Hs.433392	4477	MSMB	10q11.2	4477	10q11.2	-0.128781	0.094514	-0.571132	-0.071412	0.0894905	0.0067045	0	-0.049068	-0.0981025	0.017709	0.006398	0.134769	0.326353	0	0	0	0	-0.093611	0	0.20582	-0.323381	0.173024	0	0	-0.0319115	0	0	0	-0.0711785	0	0	0	0	0	0	-0.189172	0.110453	0	0	0	0	-0.0590675
408	ubiquinol-cytochrome c reductase (6.4kD) subunit	Hs.8372	10975	UQCR	19p13.3	10975	19p13.3	0.0547115	0.16892	-0.061759	-0.15761	-0.0598065	-0.074929	-0.064755	0.002268	0.0141485	-0.209566	-0.052757	1.57477	0.882035	0	1.32422	0.211342	0.086518	0.709056	0.378384	0.28187	0.275909	0.433972	0.671523	0.776141	0.218435	0.416958	0.097157	1.47284	0.764366	0	0.458314	1.45653	1.56886	0.206019	0	0.446411	0.77913	1.03934	0.6196	0.300277	0.386416	0.842927
409	catalase	Hs.395771	847	CAT	#N/A	0		-0.033737	-0.0743635	0.14534	-0.080295	-0.246039	0.091796	-0.205459	0.544408	0.0334675	-0.11028	-0.393923	0.468833	-0.563381	-0.192019	-0.369621	-0.13984	-0.145725	-0.768298	-0.28787	0.319794	-0.980751	-0.419388	-0.969005	-0.803782	-2.17381	-0.786929	0.010972	-0.973598	-0.292608	-1.22905	-1.15376	-1.46235	-1.47003	-1.03751	-1.04793	-1.22699	-0.424781	1.39038	-0.585996	-0.902548	-0.71971	0.0927655
410	amphiphysin (Stiff-Man syndrome with breast cancer 128kDa autoantigen)	Hs.173034	273	AMPH	7p14-p13	273	7p14-p13	-0.201075	-0.118768	0.0350225	-0.160807	0.043494	0.0989485	-0.012931	0.0842065	-0.440891	0.152208	0.123679	0.176985	0.262204	-0.345828	0.409747	-0.187179	0	-0.223648	-0.335825	-0.080793	0.015271	-0.028032	0.0097995	-0.274853	-0.867301	-0.195412	-0.157391	-0.591957	-0.417185	0.420584	-0.027475	-0.006292	-0.43525	-0.570078	0	-0.547513	0.007816	-0.445377	0.011377	-0.070082	-0.210326	-0.468847
411	Homo sapiens cDNA FLJ35642 fis, clone SPLEN2012523.	Hs.245537	0		1	10390	1p12	0.134033	0.178888	0.0723985	0.231411	-0.12981	0.397687	-0.417549	0.366324	0.113822	0.0522245	-0.151731	0.505103	0.16389	0.31621	0.192589	-0.115769	0	0.337243	-0.07214	0.802787	-0.083707	-0.082836	-0.377221	-0.491363	-1.1582	0	-0.156747	-0.432952	-0.54447	-0.327881	-0.87263	-0.812428	-0.711259	-0.277386	0	-0.700736	-0.138674	0.465131	-0.132378	-0.145843	0.001884	-0.02322
412	microphthalmia-associated transcription factor	Hs.166017	4286	MITF	3p14.1-p12.3	4286	3p14.1-p12.3	-0.123007	-0.112808	-0.140703	-0.296044	0.150917	0.114085	0.316406	0.0080865	0	0.180898	-0.116288	0.250836	0.185178	0	0	0	0	0	-0.398652	0.144144	0.535318	-0.106779	0.071852	0.230901	-0.230508	0	0	0	-0.256584	0	-0.112047	0	0	-0.242999	0	0	-0.215386	-0.066382	0	0	0	-0.405114
413	ankyrin 3, node of Ranvier (ankyrin G)	Hs.75893	288	ANK3	10q21	288	10q21	0.0989555	-0.0958235	-0.270203	-0.221273	0.204849	0.422915	-0.246334	0.05722	0	0.236603	-0.007669	0.199484	0.4566	0.043238	0	0	0	0.358549	-0.044648	0.077523	-0.211164	-0.238511	0	-0.061071	-0.339565	0	0	0	-0.168696	0	0	0	0	0	0	-0.436954	-0.0851455	-0.0501435	0	0	0	-0.201955
414	KIAA0874 protein	Hs.27973	23253	KIAA0874	18	23253	18p11.21	-0.021019	-0.342784	-0.35972	-0.243142	0.233031	0.293222	0.149493	-0.083067	-0.155864	0.0528785	-0.169848	-0.048803	0.101136	0.321857	0.403289	0.123666	0	0.498415	0.020874	0.566803	0.065025	0.155364	-0.460481	-0.0943415	-1.24345	-0.109572	0	-0.62448	-0.359749	0	-0.668331	-0.476134	-0.621308	-0.758109	0	-0.844324	-0.0264985	-0.136958	-0.315772	-0.234132	-0.022187	-0.4434
415	chaperonin containing TCP1, subunit 6B (zeta 2)	Hs.73072	10693	CCT6B	17	10693	17q11.2	-0.0131145	-0.060581	-0.187064	0.335892	0.0034095	0.235359	-0.095307	-0.375219	0	0.0601115	-0.071875	-0.189488	0.011653	-0.046674	0	0	0	-0.179239	-0.279544	0.080179	-0.833845	-0.561192	0	-0.0571325	-0.212649	0	0	0	-0.20258	0	0.266147	-0.104622	0	0	0	-0.479395	-0.156248	-0.0797665	0	0	0	-0.463947
416	spermidine/spermine N1-acetyltransferase	Hs.28491	6303	SAT	Xp22.1	6303	Xp22.1	-0.715592	-0.28789	-0.82224	-0.09785	-0.386624	-0.13688	-0.387347	-0.002177	0.076071	0.115764	0.0007055	0.835111	0.645677	1.46985	0.823516	0.696123	-0.073205	0.425209	-0.145822	0.169556	-0.048292	0.028007	-1.27585	0.011765	-1.90596	-2.02573	-0.113509	-1.12379	-1.54573	0.027039	-0.254765	-1.41896	-0.165024	-0.988475	-0.341267	-1.20437	-0.491837	0.241608	-0.579878	-0.694824	-0.225801	-0.136488
417	sprouty homolog 1, antagonist of FGF signaling (Drosophila)	Hs.88044	10252	SPRY1	4	10252	4q26	0.136743	-0.027089	-0.326242	0	0	0	0	0	0	0	0	0	-0.145641	0	0	0	0	0.047389	0	0	-0.040316	0.372498	0	0	0.029975	0	0	0	0	0	0	0	0	0	0	0	0	0	0	0	0	0
418	KIAA0215 gene product	Hs.82292	9767	KIAA0215	X	9767	Xp11.23	-0.041293	-0.0974055	0.106546	-0.06795	0.190176	0.148695	-0.03488	-0.197634	0	-0.136128	-0.107782	0.670831	0.324694	0	0	0.278583	0	0.275015	-0.126531	-0.023774	0.169442	0.214162	0.796493	0.49341	0.264616	0.491643	0	0.628512	0.404376	0	-0.136309	0.005885	0	0	0	0	0.550882	0.403721	0.413878	0.0501465	0.148657	0.533101
419	hypothetical protein FLJ10468	Hs.48855	55143	FLJ10468	1	55143	1p35.2	0.0974315	0.199717	0.149297	-0.0715355	0.361843	0.204716	0	-0.077056	-0.023258	-0.135367	0	0.124576	0.301542	0	0	0	0	-0.213603	0	0	-0.018548	0	0	0.170588	0.27544	0	0	0	0.150691	0	0.156405	0	0	0	0	0.648208	0.528223	0	0	0.252785	0	0.369351
420	solute carrier family 24 (sodium/potassium/calcium exchanger), member 1	Hs.173092	9187	SLC24A1	15q22	9187	15q22	0.465128	0.181669	0.196799	0.168267	-0.105187	-0.016301	-0.113157	-0.001318	0.315314	-0.053466	-0.049402	0.003839	0.021583	0.002728	0.139733	-0.042198	0.412354	0.112371	0.005925	0.424634	-0.455405	-0.168439	0.0163115	0.154797	0.153261	0.529387	0.408711	0.326577	0.0224735	0.305971	0.223342	0.063811	0.224953	0.497637	0.216566	0.259489	0.252128	-0.005515	0.301287	0.135201	0.0585435	0.0494235
421	KIAA0276 protein	Hs.240112	23142	KIAA0276	???	23142	4p12	0.0996605	0.328593	-0.125707	-0.143707	0	0	0	0	0	0	0	0	0.317836	0	0	0	0	0	0	0	-0.231464	0	0	0	0.042493	0	0	0	0	0	0	0	0	0	0	0	0.238474	0	0	0	0	0
422	semenogelin I	Hs.1968	6406	SEMG1	20q12-q13.2	6406	20q12-q13.2	-0.088848	-0.0639205	0.263696	-0.10315	0.356981	0.174797	0.160106	0.097506	0	-0.101532	-0.253075	-0.330203	-0.223865	0	0.3663	-0.078013	0.195491	0.035214	-0.086503	0.051617	0.585356	0.62067	0.836582	0.353624	0.38584	1.1568	0.958014	0.802424	0.452035	0.585514	0.433423	0.295695	0.746143	0.303371	0	0.096001	0.150729	0.193676	0.70879	0.25282	0.196549	0.49121
423	acid phosphatase, prostate	Hs.1852	55	ACPP	3q21-q23	55	3q21-q23	0.42433	0.218592	0.334945	0.005638	0.328935	-0.011142	-0.282413	-0.164432	0.289026	-0.0725295	0.175386	-0.055768	-0.125426	-0.220586	0.335497	0.210333	0	0.007428	0.289492	0.204274	0.680388	0.861853	0.779332	0.549346	0.602893	-0.13166	0.717973	0.555227	-0.374103	0.368146	0.33345	0.490157	0.160387	0.614367	0	0.345563	0.452018	0.13082	0.031592	0.452074	0.269697	0.46506
424	malic enzyme 1, NADP(+)-dependent, cytosolic	Hs.14732	4199	ME1	6q12	4199	6q12	-0.130783	-0.167879	-0.062774	0.066398	-0.125408	-0.1661	-0.557654	0.075344	0.169993	0.0997105	-0.0629725	0.746502	0.579937	0.673521	1.01121	0.687885	0.037186	0.438291	-0.08886	0.355806	0.304446	0.282286	-0.2221	0.201837	-0.683941	-0.682454	0.069718	-0.208416	-0.459282	0.596789	0.520236	-0.331754	0.541967	-0.455461	0	-0.651728	-0.321516	0.137606	-0.034949	-0.246854	0.118132	0.242097
425	interferon, gamma-inducible protein 16	Hs.155530	3428	IFI16	#N/A	0		0.068475	-0.081651	-0.251021	-0.34939	0.052684	-0.041607	-0.577696	-0.402506	0.712845	0.342595	-0.104604	-0.129731	0.276233	0.522569	-0.183186	0.748938	-0.418948	-0.128316	-0.67472	-0.155226	-1.06251	-0.787643	-1.42595	-0.250594	-1.68234	-1.11829	-1.48546	-1.28185	-1.67071	-0.029407	-0.227299	-0.521312	-0.569709	-1.12464	-0.434219	-1.15963	-0.88559	-0.330402	-0.739207	-0.727328	-0.219722	-0.473181
426	NADH dehydrogenase (ubiquinone) 1 beta subcomplex, 5, 16kDa	Hs.19236	4711	NDUFB5	3	4711	3q27.1	-0.339165	-0.329822	-0.427795	-0.091482	-0.261726	0.143389	-0.165431	-0.10317	0.043815	0.140259	-0.0701145	0.618031	0.613584	1.17883	0.698205	0.416241	0.021421	0.780754	-0.133645	0.28132	0.013253	0.259312	-1.07484	-0.0286545	-1.26956	-1.73321	-0.116815	-1.06867	-0.946412	0.157072	-0.172694	-0.927151	-0.103451	-0.918353	-0.022457	-0.995759	-0.21826	0.057956	-0.423286	-0.456914	-0.343463	0.006699
427	lipoyltransferase	Hs.112356	51601	LIPT1	2q11.2	51601	2q11.2	-0.0461105	-0.140618	-0.120131	-0.0774785	0.083462	0.106023	-0.206566	-0.300063	0	0.018472	-0.12364	0.024713	0.422145	0.37997	0.166892	0.436644	0	0.265667	0	0.427247	-0.406151	-0.210568	0	-0.0265355	-0.529761	0	0	0	-0.279969	0	-0.11087	0	-0.083092	0	0	-0.655198	-0.248621	0.0155095	-0.189203	-0.0218945	0	-0.233272
428	serine/threonine kinase with Dbl- and pleckstrin homology domains	Hs.162189	11139	TRAD	3	11139	3q21.3	-1.05555	-0.485479	-0.0186095	-0.419945	0.391292	-0.051937	0.852925	0.074192	0.407548	0.0117325	0.0481735	0.308459	0.265746	0.897213	0.436986	-0.136081	0	0.195263	0.240832	0.206484	0.574853	0.395729	0.574159	0.258213	-0.0442765	0.898555	0.670904	0.20591	1.1556	0.625314	0.283429	0.972834	0.584048	0.440139	0.05871	0.195221	0.014863	0.559836	0.336708	0.603877	0.0127655	-0.249442
429	histatin 3	Hs.177888	3347	HTN3	4q13	3347	4q13	-0.135665	-0.0295915	-0.176254	0.0860435	0	0.293969	0.0852935	-0.076419	0	-0.12732	-0.113497	0.4095	0.495853	0	0	0	0	0.345438	0	0.052198	0.039103	0.046444	0	0	-0.160189	0	0	0	-0.054056	0	0	0	0	0	0	-0.174268	0.058481	0	0	0	0	0.018254
430	Homo sapiens mRNA; cDNA DKFZp586F1322 (from clone DKFZp586F1322)	Hs.321056	0		#N/A	0		-0.003192	0.092862	-0.154358	-0.0446695	-0.11582	-0.199495	0.215118	-0.210708	0.169736	0.174808	0.069267	-0.085443	0.00974	-0.289933	-0.231298	-0.408822	0	-0.657273	-0.057718	-0.485385	-0.29552	-0.226079	-0.139401	-0.080823	0.075457	0.175121	-0.077826	-0.367028	-0.246244	0	0.021167	0.044248	-0.80712	0.03685	-0.211689	0.315504	-0.070833	-0.587311	0.476155	0.117438	-0.0480495	-0.559597
431	ribonuclease, RNase A family, 1 (pancreatic)	Hs.78224	6035	RNASE1	14	6035	14q11.1	-0.058794	-0.156572	0.0846105	0.0241305	0	0	0	0	0	0	0	0.288887	-0.041094	0	0	0	0	0.213824	0	0	0.195977	0.183021	0	0	0.124018	0	0	0	0	0	0	0	0	0	0	0	0.185709	0	0	0	0	0.128113
432	ESTs	Hs.108873	0		???	0		-0.157754	0.094748	-0.193349	0.054953	0.129782	-0.0159175	-0.0006815	-0.14772	0.08959	0.0028285	0.088455	0.240074	0.054474	0.39305	0	-0.139931	0	-0.309787	-0.156918	0.072415	-0.015923	-0.064762	0.216264	0.214624	-0.207426	0	0	-0.067437	-0.312397	0	-0.42205	0	-0.188913	-0.139063	0	-0.051742	-0.0417565	-0.192506	-0.00571	-0.0061805	0.056649	-0.0011005
433	RAB27A, member RAS oncogene family	Hs.50477	5873	RAB27A	15q15-q21.1	5873	15q15-q21.1	-0.111122	0.0812435	-0.0899755	-0.0847175	-0.0007505	0.0475535	-0.25619	-0.253096	0.324443	-0.097815	0.142324	0.938839	0.816751	0.148313	0.559993	0.431983	0	0.166594	-0.181537	-0.124325	0.330271	0.233549	-0.091367	0.318486	0.17298	0	0.996996	0	-0.405113	0.582888	0.2833	-0.479158	1.10443	-0.111658	0	-0.088156	-0.333608	-0.261958	0.062041	-0.241381	0.133771	0.660887
434	Homo sapiens cDNA FLJ30121 fis, clone BRACE1000084.	Hs.336989	0		???	0		0.575604	0.157659	0.160733	-0.0195615	0.224685	-0.006566	-0.063995	-0.0340415	0.354119	0.013482	-0.0346085	-0.148249	-0.021232	-0.162123	0.203639	0.045385	0.316286	-0.001434	-0.288764	0.279216	-0.133281	0.107367	0.049931	0.0538225	0.031223	0.297321	0.18666	-0.116459	-0.096487	0.284598	0.101264	-0.139976	0.05161	0.432305	0.144108	0.042282	0.09421	-0.0755155	0.101913	0.153203	0.172645	-0.002978
435	serologically defined colon cancer antigen 1	Hs.388584	9147	SDCCAG1	#N/A	0		0.352895	-0.06662	0.136576	0.346672	0.269969	0.530617	-0.474835	-0.098399	-0.180626	-0.0720875	0.569617	0.398662	0.495464	-0.284176	0.04753	-0.108971	0	0.682482	0.292761	0.738891	0.395182	0.603536	-0.832916	0.423895	0.735541	0	-0.566692	0.037242	-0.337344	-0.423581	0.199602	0.146473	-0.732651	0.132794	-0.130483	0.20739	0.307773	-0.192847	0.289151	-0.142945	0.078263	0.0358975
436	eukaryotic translation initiation factor 1A, Y chromosome	Hs.155103	9086	EIF1AY	Y	9086	Yq11.223	0.011657	0.293477	0.280716	0.0445095	0.517875	0.341948	0.180334	-0.136528	0	0.0878805	-0.238857	-0.358471	0.694242	0	0.037695	0.240026	0.097445	0.381568	0.935514	-0.095773	0.278767	0.311938	0.672705	0.322999	-0.113039	0.137286	0	1.80415	2.65934	0.611529	0.275001	-0.105489	0.787457	0	0	0.117603	0.145706	0.029762	0.331456	0.193359	0.12114	0.257539
437	aldehyde dehydrogenase 3 family, member A2	Hs.159608	224	ALDH3A2	17p11.2	224	17p11.2	0.561817	0.11417	0.245967	0.125328	0.20753	0.178696	-0.10996	-0.106504	0.324323	-0.094684	0.348879	0.326116	0.021622	0.236903	0.491625	-0.058753	0.772396	0.581415	0.492247	0.429942	0.500016	1.0237	0.415554	0.609258	0.556356	1.40399	0.553726	0.746132	-0.078593	0.673498	0.445945	0.338787	0.69756	0.832357	0.734845	0.526801	0.296633	0.234211	1.19702	0.262834	0.593079	0.517512
438	keratin 15	Hs.80342	3866	KRT15	17q21	3866	17q21	0.0824505	0.67811	-0.117321	0.146033	0.197029	0.0128825	0.0522385	0.155882	0	0.0110755	-0.300866	0.320866	0.83687	0	0	0	0	0.171332	1.12854	-0.018559	-0.097589	0.098746	0.0536275	0.111153	0.055288	0	0	0.530601	1.03694	0	0.277811	0	0	0	0	0	-0.0110105	0.040117	0.290184	0	0	0.188508
439	capping protein (actin filament) muscle Z-line, alpha 2	Hs.75546	830	CAPZA2	#N/A	0		0.432818	-0.0768645	0.215899	-0.0166395	0.617582	0.558381	-0.261653	-0.0785485	0.112933	-0.034378	-0.401524	0.279227	0.556377	0.74882	1.11512	0.872588	0.991327	0.631458	0.470061	1.15806	0.690146	0.646608	-0.229675	0.100121	-0.609093	-0.042722	-0.087441	-0.326627	-1.00386	0.152171	-0.419833	-1.01418	-0.339617	-0.422395	-0.178338	-0.319206	0.202962	-0.10993	0.137057	-0.398477	0.264205	0.406706
440	Nedd4 family interacting protein 2	Hs.30340	54602	NDFIP2	#N/A	0		0.0266505	-0.077029	-0.101419	-0.202677	0.007014	0.68903	0	-0.0879745	0	-0.0063385	-0.302163	0	0.418243	0	0	0	0	0.156181	0.067278	0	-0.189546	-0.732374	-0.0050685	-0.183492	-0.20626	0	0	0.032757	0	0	0	0	0	0	0	0	-0.022268	0.048272	0	0	0	-0.024588
441	ATP synthase, H+ transporting, mitochondrial F0 complex, subunit c (subunit 9) isoform 3	Hs.429	518	ATP5G3	2	518	2q31.1	-0.083531	-0.207463	-0.145189	-0.058534	-0.274231	0.316773	-0.171533	0.155181	-0.445543	-0.145932	0.180466	0.854547	1.15579	0.554112	0.359214	-0.048713	0.324858	0.773253	-0.028544	0.545518	-0.178147	-0.152282	-1.06332	0.0065685	0.148978	-0.355137	0.38166	-0.051714	-0.846983	0.360983	0.525271	-0.162779	-0.780288	-0.554752	-0.621277	0.336338	0.203347	-0.004586	0.281337	-0.87026	-0.40178	-0.211402
442	myosin, light polypeptide 2, regulatory, cardiac, slow	Hs.75535	4633	MYL2	12q23-q24.3	4633	12q23-q24.3	0.0153875	-0.0292615	0.265661	0.0990905	0.281661	0.0137865	-0.021551	-0.243369	0.276622	0.0143595	-0.10256	0.302098	0.256283	0.542733	0.238847	-0.026044	0.075449	0.189849	0.032522	0.240426	0.617622	0.801327	0.736819	0.426295	0.349524	0.489097	0.884773	0.300539	0.347311	0.790288	0.417255	0.498833	0.715725	0.810819	0	0.269385	0.178267	-0.028877	0.5913	0.248989	0.329005	0.342037
443	Homo sapiens, clone IMAGE:4246278, mRNA	Hs.421258	0		2q22	4703	2q22	-0.202735	0.0776555	-0.352631	-0.044234	-0.270251	0.174581	-0.481424	0.227361	-0.271802	-0.21518	0.136922	0.491984	0.641769	0.418901	0.174506	-0.558762	0	0.58702	-0.063658	-0.099112	-0.552942	-0.785616	-0.138872	0.146785	0.245619	0	-0.323477	-0.390014	-0.130847	0.108036	-0.032485	-0.129064	-0.390786	0	0	0.177752	-0.164319	-0.059066	-0.035102	-0.064867	0	0.042555
444	restin (Reed-Steinberg cell-expressed intermediate filament-associated protein)	Hs.31638	6249	RSN	12q24.3	6249	12q24.3	-0.081911	-0.121522	0.245347	-0.154829	0.0145545	-0.122129	0.0167815	-0.229326	0	0.056926	-0.232886	0.535707	0.329089	0.344236	0	0.335112	0	0	-0.216363	0	0.213542	0.44558	0.414946	0.357009	-0.012504	0	0	0.484656	0.0799685	0	0	0	0.233395	0.10221	0	0	0.198055	-0.289646	0.321646	0.066307	0	-0.29329
445	CD38 antigen (p45)	Hs.66052	952	CD38	4p15	952	4p15	0.132897	0.179041	0.262437	0.064405	0.330268	-0.238011	-0.367368	0.193081	0	-0.031665	0.258973	0.218581	0.463125	0.270937	0	0.418355	0	0.333757	0.092643	0.343417	0.457106	0.727318	0.165057	0.497885	0.9941	0	0.310121	0	-0.112692	0.557899	1.25842	0.35224	0.709452	0	0	0.421169	-0.021096	0.152816	0.660393	0	0	0.16096
446	orosomucoid 1	Hs.572	5004	ORM1	9q31-q32	5004	9q31-q32	-0.148026	-0.0781855	0.180891	-0.021942	0.190019	-0.142363	0.114798	-0.0723815	0.26736	-0.0946	0.086204	0.65842	0.07329	0.412306	0.540621	0.066193	0.637324	0.240213	0.15154	-0.018052	0.266555	0.463312	0.527323	0.62836	0.336094	0.87616	0.933828	0.317481	0.0477305	0.914122	0.643111	0.795217	0.947121	0.957658	0.97821	0.147366	0.112202	0.213665	0.733253	0.370074	0.398408	0.400434
447	Homo sapiens cDNA: FLJ23028 fis, clone LNG01852, highly similar to HSU08023 Human cellular proto-oncogene (c-mer) mRNA.	Hs.117078	0		#N/A	0		0.119876	0.085504	-0.03283	-0.0702485	0.095342	0.428637	-0.055655	0.0333175	0.0236045	0.102984	-0.25508	0.528614	0.570619	0.725033	0.142409	0.622599	0	0.61801	0.180427	0.495222	-0.028244	-0.221006	0.0794675	0.315261	-0.573498	0	-0.177911	-0.29143	-0.189831	0	0.084563	-0.03238	-0.098214	0	0	-0.378832	-0.289265	-0.134363	-0.443512	0	0	-0.156202
448	Data not found	Hs.421311	0		#N/A	0		-0.227694	-0.246431	0.200387	-0.160211	0.0499305	-0.101019	0.1678	-0.064139	0.615159	-0.108876	-0.100337	0.759511	0.196122	0.598012	0.240998	0.070872	0	0.098955	-0.055489	-0.267551	0.517778	0.600769	0.738436	0.378532	0.306048	0.527254	1.30214	0.660619	0.961769	0.754514	0.526766	0.343543	0.686007	0.779762	1.21413	0.163536	0.407847	0.146948	0.643753	0.360099	0.240314	0.433714
449	chromosome 3 open reading frame 6	Hs.55098	152137	C3orf6	???	0		-0.0051195	0.183752	-0.430951	0.160937	-0.238911	0.406234	-0.102913	0.258639	0.006229	-0.108033	0.269203	0.39884	0.656376	0.169379	0.097183	-0.097068	0	0.359889	-0.240365	0.193032	-0.253192	-0.060155	-0.289635	0.289986	0.137544	0	-0.414785	0	-0.351868	-0.191171	-0.097147	0.018652	-0.069563	0	0	-0.046374	-0.020803	0.224136	0	-0.0785755	0.116858	0.046314
450	LIV-1 protein, estrogen regulated	Hs.79136	25800	LIV-1	18	25800	18q12.1	0.592738	0.113768	0.411019	0.206825	0.330299	0.187691	-0.160036	0.011877	0.0347205	-0.0041635	-0.131945	0.037147	-0.04398	0.468888	0.02378	-0.136878	0.498345	0.23059	0.251377	0.329103	0.380841	0.585959	0.857735	0.522052	0.257516	1.04868	0.879249	0.355544	0.075131	0.659124	0.430492	0.723514	0.889057	1.15701	0.927081	0.197792	0.24209	0.0625625	0.620572	0.356585	0.339745	0.439041
451	nuclear receptor coactivator 1	Hs.74002	8648	NCOA1	2p23	8648	2p23	0.314021	0.084511	0.483264	0.0971315	0.0357265	0.237254	0	-0.33676	0	-0.0724735	0	0	-0.19324	0	0	0	0	-0.218666	0	0	1.00247	0	0	0	-0.0061075	0	0	0	-0.199223	0	0	0.396689	0	0	0	0.345254	0.386402	0.35123	0	0	0	0.15472
452	enolase 3, (beta, muscle)	Hs.118804	2027	ENO3	17pter-p11	2027	17pter-p11	-0.203784	0.164659	-0.392744	-0.244028	-0.369398	-0.278624	-0.0352865	-0.32	0	-0.080063	-0.226677	0.00318	0.107947	0	-0.151386	-0.1215	0	-0.126447	0.012725	-0.25017	-0.407957	-0.670623	-0.4612	-0.455869	0.0842525	-0.075411	0	0.414293	-0.0457765	0	-0.049531	-0.342947	-0.074509	-0.005148	0	0.412455	-0.421951	-0.266054	0.327194	0.0811065	0	-0.07806
453	ribonuclease, RNase A family, 4	Hs.283749	6038	RNASE4	14	6038	14q11.1	0.022188	0.047177	-0.263392	0	0	0	0	0	0	-0.0751005	0	0	0.263983	0	0	0	0	0	0	0	0.036967	0	0	0	0	0	0	0	0	0	0	0	0	0	0	0	0.0916725	0	0	0	0	0.110165
454	2,3-bisphosphoglycerate mutase	Hs.198365	669	BPGM	7q31-q34	669	7q31-q34	-0.469187	0.0296445	-0.0235015	-0.325452	0.017558	-0.26379	-0.152315	-0.297318	-0.347386	0.0528735	0.111321	3.0606	0.151173	0.724838	0.129811	0.725633	0.669926	0.104891	1.39544	0.365131	-0.478948	-0.438901	0.824261	0.67708	-0.959691	-0.00783	2.81909	2.66278	3.0887	-0.168792	1.99137	1.4226	1.2774	0.031882	2.49973	-0.325959	-0.113338	3.56291	-0.00615	-0.17203	1.54484	2.34547
455	KIAA0379 protein	Hs.32556	23243	KIAA0379	22q11.23	6598	22q11.23	0.202953	0.130994	-0.441406	0.0305795	-0.0734565	0.23332	0	0.174156	0	0.10046	-0.007804	0.180424	0.535478	0	0	0	0	0.568854	-0.126783	0.254003	0.619624	0	0	0	-0.104493	0	0	0	-0.136633	0	0	0	0	0	0	0	-0.131154	-0.0266175	0	0	0	-0.174849
456	ribosomal protein S23	Hs.3463	6228	RPS23	5q	6228	5q14.1	0.03664	-0.307663	-0.600337	-0.086114	-0.0879355	0.387207	-0.471123	-0.142567	-0.442607	-0.224834	0.195442	1.17967	1.17196	0.591314	-0.29059	-0.764868	0.555833	0.44673	-0.122388	0.090548	-0.74543	-1.03662	-2.16745	-1.36138	-1.15581	-1.51287	-0.867852	-0.592989	-0.698978	-1.11958	-0.581424	-0.667451	-2.19669	-0.543127	-1.16121	0.211871	-0.358453	-0.40298	-0.352117	-1.15942	-0.507143	-0.299795
457	selectin L (lymphocyte adhesion molecule 1)	Hs.82848	6402	SELL	1q23-q25	6402	1q23-q25	-0.478898	0.120219	-0.408528	-0.070373	-0.598717	-0.496404	-0.47773	-0.100146	0.260607	0.051351	0.014363	0.181708	-0.002258	0.094045	-0.300966	0.232891	-0.79493	-0.565624	-0.827066	-0.389283	-0.686351	-0.545504	-1.42428	-0.532909	-1.5265	-1.6	-0.256846	-0.931499	-1.83573	-0.110102	-0.763542	-1.04828	-0.665024	-1.49753	-0.546785	-0.579475	-1.28949	0.06689	-1.6922	-1.3832	-0.507433	-0.77136
458	Data not found	Data not found	0		10q22.3	657	10q22.3	-0.121735	0.0942845	-0.0369915	0.190611	-0.0102925	0.0437055	-0.151855	-0.07505	0	0.164067	-0.503621	0.523498	0.329336	0.127547	0	0.395098	0	-0.0312	0.522618	0.531383	0.433649	0.220295	0.237988	0.254485	-0.0131875	0	0	-0.038966	-0.0020375	0	-0.200599	0	0	-0.113482	0	0.196446	-0.0456675	-0.181302	0.361212	-0.112759	0	-0.226496
459	prolactin-induced protein	Hs.99949	5304	PIP	7q34	5304	7q34	-0.100977	0.123649	0.076318	-0.137552	-0.131328	-0.432342	-0.473209	-0.412982	0.397838	0.168983	-0.061686	0.098128	-0.055268	0.508149	0.087666	0.294632	0	-0.082849	-0.686759	-0.312324	-0.171326	-0.006618	-0.985054	-0.270765	-1.21442	-0.854709	-0.006616	-0.570789	-1.25046	0.767556	-0.029787	-0.225676	0.494016	-0.794608	0.110537	-0.343873	-1.07747	0.067206	-0.898017	-0.603044	0.113406	-0.0070975
460	Data not found	Data not found	0		#N/A	0		0.497108	0.047887	0.235775	0.023356	0.257734	0.016722	-0.054251	0.0135545	0.22184	-0.0063565	0.046604	0.126322	0.069133	0.239672	0.219514	0.023193	0.372067	0.113629	0.184046	0.394419	-0.100953	0.540073	0.258889	0.252697	0.333989	0.611816	0.502235	0.153093	-0.005351	0.637622	0.376422	0.282778	0.712415	0.670161	0.405954	0.406365	0.260914	-0.0186835	0.76922	0.252661	0.270633	0.300511
461	Data not found	Data not found	0		#N/A	0		-0.034324	-0.0056575	-0.122067	-0.33235	0	0	0.067983	0.0237415	0.0745625	0	-0.0641955	0.168434	0.270637	0.424364	0	0	0	0	0	0	-0.047208	-0.039742	0	-0.049122	0.140264	0	0	0	0.0043175	0	0	0	0	0	0	-0.151793	0.121944	0	0	0	0	0.283766
462	adipose specific 2	Hs.74120	10974	APM2	10	10974	10q23.32	0.299957	-0.225571	0.511148	-0.097278	0.40124	-0.178812	0.023634	-0.04578	0.244873	0.052779	0.016472	0.387223	0.164021	0.564228	0.513174	0.054792	0.64946	0.560409	0.440262	0.561697	0.653145	0.858399	0.950244	0.605969	0.634309	1.1256	1.05921	0.581527	0.270276	1.09214	0.802699	1.15747	1.22958	1.27134	1.19001	0.268056	0.330871	0.69377	0.949523	0.612523	0.316387	0.778539
463	low molecular mass ubiquinone-binding protein (9.5kD)	Hs.3709	27089	QP-C	5	27089	5q31.1	-0.0948035	0.124136	-0.518648	-0.127979	-0.089761	0.0897355	-0.0256265	0.069401	-0.0810365	-0.443261	-0.149944	1.48704	1.17119	0.90538	1.05804	-0.094819	0	1.13187	-0.085222	0.768466	0.149017	0.053847	-0.0686865	0.530966	0.404744	0	0.676316	0.78857	-0.0082565	0.543504	0.6655	1.18484	0.180583	0	0	0.353834	-0.104183	0.350428	0.909387	0.306015	0.303077	0.6799
464	MCM3 minichromosome maintenance deficient 3 (S. cerevisiae) associated protein	Hs.168481	8888	MCM3AP	21q22.3	8888	21q22.3	0.0864105	-0.0993285	0.0869565	0.0117185	0.150951	0.24069	-0.043908	0.0331985	0.161292	-0.0246335	-0.0538755	0.13609	0.170103	0.394652	0.379102	-0.138853	0.310186	0.213545	-0.007727	0.171475	0.063675	0.078818	0.0523845	0.351418	0.0131035	0.494743	0.46516	-0.137278	-0.0215715	0.265289	0.262802	0.370256	0.218795	0.399335	0.023873	-0.021751	0.012964	-0.044442	0.314936	0.122533	0.228849	0.190986
465	zinc finger protein 266	Hs.118281	10781	ZNF266	19	10781	19p13.2	0.0472245	0.382314	0.133388	-0.045214	-0.190099	-0.182998	-0.434235	-0.210011	-0.0519075	0.082096	0.11722	0.210614	-0.00709	-0.075014	0.013343	-0.126441	0	0.137867	-0.520823	-0.591197	-0.174171	0.07539	-0.813177	-0.0816015	-0.963709	0	-0.100779	-0.094158	-1.11575	0.213016	-0.364172	-0.611674	0	-0.357173	-0.188733	0.359781	-0.354208	-0.279898	0	-0.306566	0.0509915	-0.187228
466	actin related protein 2/3 complex, subunit 3, 21kDa	Hs.293750	10094	ARPC3	12q24	10094	12q24	-0.011843	0.0156055	-0.039315	-0.0205045	0.0372985	0.27873	-0.185522	-0.030976	0.283919	-0.0168695	-0.334154	0.653128	0.633132	0.311846	0.443859	0.003021	0.368511	0.609635	-0.05981	0.236716	0.090706	0.126644	-0.358552	-0.128679	-0.305727	-0.172779	0.214632	-0.171508	-0.267813	0.34825	-0.067614	-0.218276	-0.282845	-0.031374	0.304487	-0.063204	-0.088689	-0.229632	0.104796	-0.130921	0.338852	0.182133
467	hydroxyprostaglandin dehydrogenase 15-(NAD)	Hs.77348	3248	HPGD	4q34-q35	3248	4q34-q35	-0.256924	0.089249	-0.0344145	0.0580215	-0.0514685	0.324214	-0.035468	-0.0004625	-0.069041	-0.0469395	0.365187	0.147045	0.119109	0.03914	0.229222	0.172917	0	-0.301862	0.117001	-0.033913	-0.294803	-0.33379	-0.132889	0.010606	0.579971	0	0.168941	0.285259	0.0356135	-0.156007	-0.044599	0	0	0	0	0.590468	-0.0212465	0.0273985	0	0.3678	0.078147	-0.173449
468	secretory carrier membrane protein 2	Hs.238030	10066	SCAMP2	15q23-q25	10066	15q23-q25	-0.238084	0.214467	-0.0901175	-0.0356535	-0.070518	-0.14584	0.083195	-0.062322	0.040844	-0.0306375	0.168061	-0.078955	0.105694	-0.049885	-0.201262	0.006888	0.178885	-0.229339	0.086968	-0.130417	-0.281994	-0.00643	-0.098251	0.0358465	0.372478	0.401368	0.34032	0.029463	-0.225837	0.403865	0.097678	-0.167299	-0.01027	0.395404	0.050087	0.515421	-0.214488	-0.153985	0.34918	-0.049939	-0.336394	-0.38077
469	peptidylprolyl isomerase (cyclophilin)-like 2	Hs.93523	23759	PPIL2	22q11.21	23759	22q11.21	-0.619776	0.381286	-0.2367	0.123563	-0.0770525	-0.548064	-0.094601	0.268168	-0.348621	-0.071252	0.275346	0.285723	0.09478	-0.056571	0.081364	0.475338	0	-0.558498	0	-0.670982	-0.570783	0.094566	-0.094139	-0.465076	0.535277	0	-0.052702	0.342192	0.014925	-0.105441	-0.452388	0	0	0	0	0.805075	-0.739973	-0.228968	0	0.22702	-0.0043385	-0.543608
470	Data not found	Data not found	0		#N/A	0		-0.175416	0.194501	-0.193583	-0.072717	0.070455	0.056419	0.160246	-0.0700985	-0.138652	-0.062328	-0.0325795	0.385821	0.325072	-0.012542	-0.189472	-0.06007	0.21342	0.23515	-0.024241	-0.161915	-0.20395	-0.188637	-0.113435	0.190743	0.527751	0.50847	-0.187265	0.262539	0.154914	0.266467	0.045392	0.262226	-0.00625	0.360984	-0.362583	0.775118	-0.147782	-0.11206	0.384538	0.321929	-0.038845	-0.064953
471	SMC1 structural maintenance of chromosomes 1-like 1 (yeast)	Hs.211602	8243	SMC1L1	Xp11.22-p11.21	8243	Xp11.22-p11.21	0.00463	-0.112347	0.106391	-0.0362695	0.461709	0.107671	0	0.183933	0	-0.101308	0.0150155	0.334146	0.172312	0	0	0	0	0.16805	-0.20906	-0.272658	-0.051177	-0.537871	0	0.403555	0.536357	0	0	0	0.172957	0	0	0	0	0	0	0.881957	-0.378358	-0.0672865	0	0.033816	0	0.146949
472	potassium channel, subfamily K, member 5	Hs.127007	8645	KCNK5	6p21	8645	6p21	-0.122684	0.235717	0.136982	0.115123	0.229145	0.120822	0.0410085	-0.0641135	-0.091957	-0.0673165	-0.0024	0.339202	0.272917	0	0.28392	0.142366	0	0.23779	0.227158	-0.125145	0.082158	0.090246	0.183717	0.422512	0.503298	0.728266	0	0.265753	0.256219	0.190814	0.420909	0.259025	0.621404	0.620528	0	0.530556	-0.061399	-0.119069	0.589914	0.451313	0.224222	0.0608355
473	glycogenin 2	Hs.380757	8908	GYG2	Xp22.3	8908	Xp22.3	-0.0468105	0.0833075	-0.188044	-0.403039	0.324493	0.120436	-0.12427	-0.211766	0.270741	0.076987	0.0419555	0.450256	0.37348	-0.00903	0.295041	-0.108256	0	0.244835	-0.174796	-0.308167	0.106606	-0.040724	-0.017368	0.0704865	0.345678	0	-0.012362	0.365318	0.0179975	0.372391	0.10669	0.203137	0.237092	0.02504	-0.074413	0.575211	-0.0794435	-0.266775	0.463387	0.132999	0	0.054578
474	proteasome (prosome, macropain) 26S subunit, ATPase, 5	Hs.79387	5705	PSMC5	#N/A	0		-0.213445	0.019234	-0.109021	0.0924115	0.0454805	0.024678	-0.0089505	-0.103017	-0.193317	0.0239835	-0.0267385	0.218877	0.23326	-0.172189	-0.229122	-0.256128	-0.111227	0.047474	-0.12329	-0.36776	-0.379784	-0.262981	-0.286345	0.113124	0.166913	0.079303	0.129464	-0.034242	-0.346531	0.063477	-0.164276	-0.105447	-0.288869	0.169598	-0.132308	0.351495	-0.256376	-0.27224	0.545935	-0.0641125	-0.169566	-0.20564
475	lymphocyte antigen 6 complex, locus D	Hs.3185	8581	E48	8q24-qter	8581	8q24-qter	0.0326835	0.114274	0.146038	-0.0340505	-0.173668	0.028257	-0.244904	-0.294913	0.317916	-0.085224	0.004738	0.503373	0.619324	-0.11836	0.143411	0.012187	0	0.397949	-0.264835	-0.43175	0.009248	0.095474	-0.084328	0.339039	0.922276	0	0	0.068905	0.016181	0.26276	0.079128	0.306133	0.160639	0.126755	0	0.951854	-0.103806	0.201559	0.887085	0.137932	0.276893	0.196003
476	collagen, type VII, alpha 1 (epidermolysis bullosa, dystrophic, dominant and recessive)	Hs.1640	1294	COL7A1	3p21.1	1294	3p21.1	0.130229	0.250457	0.167437	0.126697	0.315904	0.0502275	-0.097781	0.025777	-0.290801	-0.136047	0.165485	1.15918	1.00498	0.223998	0.329848	0.020028	0	0.468413	-0.048555	-0.005531	0.399649	-0.289869	-0.005627	0.674227	1.0948	0.456821	-0.079934	0.300503	0.466355	0.765519	0.338126	0.677214	0.035327	0.9553	-0.319177	1.09239	0.927052	0.493436	1.487	0.657305	0.721044	0.506156
477	ribosomal protein L35	Hs.182825	11224	RPL35	9	11224	9q34.1	0.500762	0.238053	0.11693	0.137518	0.630031	0.462599	-0.146706	0.031145	-0.146145	-0.224118	0.154474	1.46459	1.41202	0.350479	0.690238	0.647336	0.956799	1.16427	-0.012565	0.240692	0.511865	0.373468	0.092376	0.832005	1.31083	1.58637	0.341792	0.962423	0.80974	1.43965	0.704299	1.17092	0.154882	1.48018	0.273588	1.44359	1.21841	0.938793	1.65044	0.82221	1.19018	0.538685
478	hypothetical protein FLJ21841	Hs.29076	79662	FLJ21841	???	79662	1q21.2	-0.247077	0.141869	-0.217406	-0.054093	-0.145033	-0.0766155	0.0618705	-0.0423805	-0.067506	0.006677	0.03928	0.332179	0.055009	0.359093	-0.21065	-0.184552	-0.005465	-0.178246	0.155632	-0.267251	-0.364415	-0.303852	0.0077575	0.187983	0.134686	0.255028	0.222727	0.630198	0.296841	0.148277	0.027519	0.459997	0.429188	0.136509	0.305055	0.336147	-0.120272	0.0428485	0.467971	0.089078	-0.217155	-0.055609
479	protein phosphatase 1G (formerly 2C), magnesium-dependent, gamma isoform	Hs.17883	5496	PPM1G	2	5496	2p23.3	0.245006	0.0814235	0.314839	0.0016005	0.200229	-0.147304	-0.036415	-0.085681	0.166653	0.07832	0.21903	0.04543	0.259553	-0.364658	-0.039886	-0.053033	0.444869	0.173118	0.223286	-0.288419	-0.064919	0.311488	0.118685	0.184319	0.602391	0.604852	0.401378	0.426766	-0.0519155	0.508782	0.2352	0.098839	0.175623	0.716506	0.101706	0.588033	-0.0351835	-0.164829	0.596187	0.230594	0.243865	-0.127359
480	eukaryotic translation initiation factor 3, subunit 2 beta, 36kDa	Hs.192023	8668	EIF3S2	1p34.1	8668	1p34.1	0.280209	0.245724	0.0835085	-0.015843	0.05478	0.0114665	-0.267556	-0.00622	0.149145	-0.055298	-0.027398	0.118519	0.171192	0.183343	0.055389	-0.063901	0.261328	0.280723	0.024744	0.279943	-0.677536	-0.156673	0.189834	0.171373	0.200339	0.320546	0.458349	0.360336	-0.028735	0.43913	0.185247	0.139356	0.480269	0.333957	0.33066	0.449928	0.125206	-0.085836	0.613384	0.132933	0.661389	0.100889
481	ubiquitin-conjugating enzyme E2, J2 (UBC6 homolog, yeast)	Hs.352567	118424	UBE2J2	???	0		0	0	0	0	0	0	0	0	0	0	0	0.396678	0.249315	0.67206	0.093402	0.423576	0	0	0	0	0	0	0	0	0	0.069467	0.477919	0.370694	0	0.661653	0	0.371628	0	0.480159	-0.004398	0.505124	0	0	0	0	0	0
482	heat shock 70kDa protein 4	Hs.90093	3308	HSPA4	5q31.1-q31.2	3308	5q31.1-q31.2	0.156954	-0.0814625	0.0447135	-0.0959725	0.138594	-0.109045	0.164438	-0.159047	-0.180033	0.062257	-0.190418	0.039442	-0.04028	-0.187786	-0.072838	-0.025275	0	-0.173534	-0.124362	-0.119606	0	0	-0.207194	-0.0310745	-0.08329	0	0	-0.244297	-0.303056	0	-0.376406	-0.645813	-0.706691	-0.576916	-0.329066	-0.012391	-0.452701	-0.5222	0.231531	-0.169101	0.10645	-0.326952
483	T54 protein	Hs.202384	27238	T54	Xp11.23	27238	Xp11.23	0.146593	0.0187835	-0.190881	0.0462615	0.157174	0.044328	-0.152432	-0.374018	0.293548	-0.110164	-0.114701	0.285802	0.361213	0.39476	0	-0.05379	0	0.13308	-0.095557	-0.235153	-0.623006	-0.193648	0	0.0871095	0.302264	0	0	0	0.044188	0	0.322575	-0.252836	0	0	0	0.580574	-0.489308	-0.179976	0	0.008392	0	-0.0850065
484	diptheria toxin resistance protein required for diphthamide biosynthesis-like 2 (S. cerevisiae)	Hs.324830	1802	DPH2L2	#N/A	0		0.177615	0.0957585	0.299666	0.069538	0.172348	-0.098284	0.0858365	-0.01849	-0.741066	-0.0326355	0.0172705	0.093011	0.130769	0.025489	0.109488	-0.039346	0	0.248939	0.025583	0.087585	0.100779	0.234991	-0.134297	0.204928	0.24029	-0.396047	0	-0.075822	-0.127952	0.199586	0.129169	0.115808	0.312708	0.191517	-0.225207	0.412575	-0.0627805	-0.304959	0.727359	0.186085	0.245832	0.031207
485	adrenergic, beta, receptor kinase 2	Hs.13944	157	ADRBK2	22q12.1	157	22q12.1	0.0476415	0.07307	-0.104641	-0.0772475	-0.14278	0.0613045	-0.181459	0.160604	-0.0622555	0.10018	0.167495	0.309642	0.337044	0.187898	0.163121	-0.140569	0	0.259988	0.024634	-0.020306	-0.777196	-0.343351	0	0.305948	0.509104	0	0.10571	0.282207	0.0687725	0	0	-0.150526	0	0	0	0.57328	0.121416	-0.0887605	0	0.0901345	0.230109	0.0405895
486	SET binding factor 1	Hs.112049	6305	SBF1	22q13.33	6305	22q13.33	0.0552215	-0.0533855	0.194794	0.179442	0.332539	-0.21753	-0.103339	-0.0168455	0	-0.18709	0.307885	0.421083	0.133992	0	-0.192705	0.101948	0	0.159275	0.141032	0.14312	-0.271192	-0.190865	-0.107865	0.328516	0.540034	0	0	0	0.199831	0	0.379547	0.02877	0.125035	0.118317	0	0.584109	0.207268	0.072655	0	0	-0.0241605	-0.262344
487	carnitine acetyltransferase	Hs.12068	1384	CRAT	9q34.1	1384	9q34.1	0.0001855	-0.0859915	-0.068023	-0.146953	-0.235131	-0.007332	0.536825	0.286435	-0.0368615	-0.0400215	-0.110452	0.031904	-0.22845	0.808108	0.447679	0.019265	0	-0.251556	0.900164	-0.545549	0.144039	-0.26973	-0.028834	0.101775	0.56375	0	0	0	0.270523	0	-0.00789	0.760506	0	0	0	1.29657	-0.308125	1.44704	0	-0.039579	0.216884	0.331385
488	glucosidase I	Hs.83919	7841	GCS1	2p13-p12	7841	2p13-p12	-0.107254	0.059705	-0.283405	-0.057507	0.0763935	-0.360866	-0.002562	-0.0459965	0	-0.068312	0.153664	0.488798	0.275833	0	-0.046602	-0.024368	0	-0.239687	0.258655	-0.046981	-0.296538	0.036703	0.143425	0.207724	0.485868	0	0	0.341296	0.101661	0	0.014377	0	0.502858	-0.098211	0	0.232997	0.083142	0.0169215	0.450861	0.0732535	0.178159	-0.137508
489	phospholipase D3	Hs.74573	23646	PLD3	19	23646	19q13.2	-0.308781	0.218417	-0.20412	0.127193	0.0341135	-0.035337	0.346963	-0.126933	0.380981	-0.127416	0.304629	0.285362	0.241784	-0.058838	-0.251441	0.335396	0	0	0.26584	-0.309559	0	0	-0.17557	0.294445	0.046051	0	0.495257	-0.115963	0.167866	0.293751	0.109013	-0.346358	0.650488	0.007025	0.059551	0.456836	-0.347236	-0.003222	0.333174	0.052599	-0.077099	-0.0262175
490	flotillin 1	Hs.179986	10211	FLOT1	6p21.3	10211	6p21.3	-0.357227	-0.160935	-0.312762	-0.0355815	-0.565423	-0.419833	0.311733	-0.132834	0.668186	-0.056048	-0.241766	0.582721	0.451944	0.086249	0.72266	0.602503	0.266557	0.078143	-0.703361	-0.616839	-0.209751	-0.40385	0.385106	0.18199	0.205573	0.406873	1.02071	0.270387	-0.250199	0.510183	0.70829	-0.100396	1.52641	0.561699	1.01774	0.442864	-0.663712	0.048967	0.716602	0.0701655	0.120543	-0.219338
491	mitochondrial ribosomal protein L43	Hs.151945	84545	MRPL43	???	84545	10q24.1-q24.3	-0.227303	0.207323	-0.113804	0.225687	-0.172531	0.075639	0.222931	-0.196456	-0.0689375	-0.109898	0.398903	0.079039	0.301288	-0.437238	-0.614494	-0.056532	0	-0.285216	-0.12224	-0.392101	-0.819743	-0.441539	0	-0.0002865	0.139182	0.289874	-0.230413	-0.257706	-0.192837	0.046321	0.341497	-0.422414	0.118113	0.196132	-0.559585	0.704472	-0.179646	-0.127554	0.367996	-0.0283515	-0.193867	-0.144991
492	zinc finger protein	Hs.102419	51042	LOC51042	1	51042	1p35.3	-0.314621	-0.0860315	-0.278039	-0.211076	-0.398689	-0.258146	0.200906	-0.0292085	0.617487	-0.134569	-0.149789	0.464116	0.531555	0.284452	0.25643	0.348648	0	0.245674	-0.496377	-0.423174	-0.499404	-0.203797	0.278158	0.389396	0.645191	0.518839	0.223469	0	0.019137	0.461272	0.483861	0.291596	1.11353	0.300439	-0.050599	0.590772	-0.564669	0.0598655	0.680227	0.076548	0.147099	0.0488965
493	golgi SNAP receptor complex member 2	Hs.100651	9570	GOSR2	17q21	9570	17q21	-0.257752	0.132685	-0.176825	0.01482	0.199477	0.24896	0.331861	0.201912	-0.118584	0.0243185	0.288343	0.200462	0.402673	-0.169928	-0.201372	0.092873	0	-0.222837	-0.241445	-0.34412	-0.335652	-0.42682	0.189609	0.439034	0.100705	0.292786	-0.117093	0.108864	0.466846	0.111679	-0.033323	-0.386125	0.367242	0.207409	-0.311751	0.51535	0.125074	0.118205	0.594759	0.214751	0.0492395	0.184945
494	basic leucine zipper transcription factor, ATF-like	Hs.41691	10538	BATF	14q24	10538	14q24.3	-0.053482	-0.0387685	-0.04524	0.0023815	0.0611065	-0.160846	0.0871145	0.102645	0.226715	-0.163661	-0.196811	0.57605	0.856647	0.451905	0.262948	0.510288	0	0.377942	0.121019	0.129768	-0.022747	0.040982	0.416505	0.452334	0.473948	0.264514	0.363861	0	0.295847	0.33888	0.343298	0.284633	0.65967	-0.074403	0	0.824953	-0.198335	0.0935565	0	0.155085	0.091791	0.275408
495	Niemann-Pick disease, type C2	Hs.433222	10577	NPC2	14	10577	14q24.3	-0.413029	0.070245	-0.570069	0.0899085	-0.771942	-0.134038	0.039168	0.0863815	0.446147	0.033941	0.0199655	0.910474	0.519774	0.016815	-0.032246	-0.586292	-0.008192	-0.282986	-0.282333	-0.399158	-1.19105	-0.223514	-1.07601	0.31223	0.322248	-0.655734	-0.575894	-0.415341	-0.409635	-0.745834	-0.24576	-1.24953	-0.254228	-0.446557	-1.15495	-0.14249	-0.470038	-0.205061	0.364119	-0.430941	-0.340332	-0.106398
496	chromosome 5 open reading frame 8	Hs.75864	10960	C5orf8	5	10960	5q35.3	-0.0558405	0.0238125	-0.237881	0.0873995	-0.202928	-0.15238	0.044777	0.115994	0.259634	-0.129721	0.015172	0.356978	0.49255	0.019727	0.025682	0.983598	-0.116392	0.270889	-0.181159	-0.431761	-0.350931	-0.335044	-0.171411	0.203707	0.061799	-0.329934	0.315507	0.121674	-0.476583	-0.155081	-0.080231	-0.26988	0.048103	-0.212067	0.181495	0.219471	-0.154896	-0.0626265	0.343802	-0.135108	-0.376385	-0.094735
497	methyl-CpG binding domain protein 1	Hs.6211	4152	MBD1	18q21	4152	18q21	0.676711	0.0794395	0.578477	0.0931485	0.078958	-0.0266445	-0.0087195	-0.0187455	0.499076	0.0233285	0.190624	0.169846	0.244373	0.010216	0.300221	-0.004864	0.910162	0.364318	0.063348	0.12277	1.05791	1.01373	0.521918	0.627236	0.426955	1.37763	0.760903	0.87987	0	0.915601	0.368247	0.501077	0	0.814349	1.02671	0	0.368405	0.0631465	1.87253	0.162761	0.187619	0
498	N-methylpurine-DNA glycosylase	Hs.79396	4350	MPG	16p13.3	4350	16p13.3	-0.204505	-0.249192	-0.186805	-0.166433	-0.188598	-0.15277	-0.161106	-0.0145025	0.817941	-0.0955695	-0.0009125	0.609785	0.326065	0.162396	0.354938	0.276972	0	-0.22548	-0.133582	-0.386599	-0.444289	-0.156328	0.004793	0.259667	0.355865	0	0.549469	0.306272	-0.316854	0.358433	0.358168	-0.168394	0.755469	0.363105	-0.088668	0.402473	-0.189081	-0.197654	0.589455	0.156746	0.055648	-0.0869405
499	protein kinase, cAMP-dependent, catalytic, alpha	Hs.77271	5566	PRKACA	19p13.1	5566	19p13.1	0.833636	0.034118	0.683043	0.145195	0.336471	0.062625	-0.122415	0.085079	0.238214	-0.042346	0.289209	-0.196671	-0.025599	0.14314	0.327349	-0.065198	0.844305	0.203768	0.035597	0.071699	0.613205	0.859742	0.574718	0.651927	0.586423	1.26507	0.468997	0.496247	-0.138529	0.900784	0.774829	0.468497	0.55949	1.00591	1.00716	0.575593	0.191109	0.202496	0.867491	0.380627	0.590159	0.344024
500	nuclear receptor subfamily 2, group F, member 6	Hs.239752	2063	NR2F6	19p13.1	2063	19p13.1	-0.152004	0.0835045	-0.167196	0.0771335	0.016613	-0.180627	0.117766	0.280683	0.0347405	-0.145047	-0.0072145	0.615997	0.201107	0.427997	0.276527	0.041238	0	0.03879	0.249684	-0.164894	-0.251275	0.068514	-0.0397795	0.11995	0.430171	0	0.138786	0.093492	-0.0497505	0.299894	-0.161698	-0.124266	0.420775	-0.12034	0	0.332007	0.116469	0.100134	0.608549	0.0141465	0.062761	0.008507
501	regulator of G-protein signalling 3	Hs.82294	5998	RGS3	9q31-q33	5998	9q32	-0.233234	0.170112	-0.073795	0.052933	0.0179195	-0.178701	-0.0549655	0.067795	0.359328	-0.112249	0.209725	0.566631	0.071712	0.355397	-0.356199	0.141033	0	0.080476	-0.293295	-0.129879	0.065036	0.326632	0.192773	0.398788	0.284417	0.246498	0.56997	0.81735	0.343766	0.475687	0.134475	0	0	-0.057627	0.212165	0.292236	-0.477804	0.175426	0	0.065091	-0.160219	0.0900585
502	homer homolog 2 (Drosophila)	Hs.93564	9455	HOMER2	15	9455	15q24.3	-0.239666	0.039776	-0.127031	0.170043	-0.221044	-0.183941	0.193894	0.136227	-0.05374	-0.274689	-0.043	0.832042	0.051935	0.709427	0.447409	0.155601	0	0.187764	0.388956	-0.311885	-0.171985	0.117875	0.359774	0.323086	0.195253	-0.164924	0.472129	0.892144	0.30892	0.287061	-0.029798	0.016917	0.706842	-0.078378	0	0.217679	0.008075	0.158299	0.472324	0.0752525	0.103044	0.317444
503	pyridoxal (pyridoxine, vitamin B6) kinase	Hs.38041	8566	PDXK	21q22.3	8566	21q22.3	0.351407	0.185214	-0.069324	0.135856	0.263371	0.446227	-0.26817	-0.144925	-0.13361	-0.267324	0.230371	0.747421	0.664059	-0.251144	-0.644591	0.109876	-0.074119	0.387047	-0.439887	-0.044555	-0.544815	-0.150894	-0.985052	-0.064572	0.227271	-0.072082	-0.312904	-0.099227	-0.25202	-0.041119	-0.229776	-0.016877	-0.158542	-0.169651	-0.444217	0.632991	0.2359	0.127493	1.35657	-0.306326	0.268929	0.168148
504	quiescin Q6	Hs.77266	5768	QSCN6	#N/A	0		-0.700538	0.154729	-0.430549	0.018668	-0.569979	-0.353573	0.021644	0.182789	0.185335	-0.16488	-0.0465635	0.912971	0.159691	0.507244	0.609158	0.271548	-0.21879	-0.299027	0.196853	-0.147688	-0.449684	-0.137413	-0.249593	0.178347	-0.094806	-0.276684	0.390614	0.613702	0.188653	0.060539	-0.211791	-0.315396	0.118005	-0.627601	-0.070964	0.036297	-0.449425	-0.0458755	0.098734	-0.368026	-0.230834	-0.161165
505	JM5 protein	Hs.21753	11152	JM5	Xp11.23	11152	Xp11.23	-0.243074	0.171269	-0.155647	0.119577	-0.0556905	0.083982	0.005958	-0.0970805	0.005122	-0.159801	0.394427	0.334582	-0.021456	0.126599	-0.342242	-0.031162	-0.119454	-0.242681	0.126375	-0.366342	-0.41995	-0.026382	0.173651	0.138852	1.31868	0.061993	0.045518	0.827936	0.610665	-0.344141	-0.059692	0.009406	0.516628	0.012432	-0.061742	0.354655	-0.183537	0.362463	0.297321	0.36681	0.0958675	0.286801
506	methionine-tRNA synthetase	Hs.279946	4141	MARS	12	4141	12q13.2	0.0579685	0.157885	-0.328078	0.0175885	-0.199146	-0.245178	0.037977	0.137998	-0.217165	-0.0127065	-0.0237145	0.205135	0.095318	-0.0905	-0.322463	-4.21702	-0.746857	-0.432823	-0.356568	-0.656859	-0.487841	-0.333152	0.288902	-0.0033205	-0.183581	-0.199973	-0.325586	-0.168861	-0.0699345	-0.244591	-0.216859	-0.144772	-0.065147	-0.027231	-0.028896	0.128271	-0.144389	0.251013	0.100228	-0.0546495	-0.194981	-0.259055
507	sema domain, immunoglobulin domain (Ig), transmembrane domain (TM) and short cytoplasmic domain, (semaphorin) 4F	Hs.25887	10505	SEMA4F	2p13	10505	2p12	-0.114601	0.0740765	-0.0493965	0.142817	-0.04112	0.210083	0.231748	-0.226554	0.0518695	0.0213685	0.105278	0.159594	0.083648	-0.226825	-0.464806	0.073328	0	-0.154629	-0.228435	-0.535118	-0.258355	-0.023589	0.0692755	-0.148644	0.311469	0	0.316841	0.673818	-0.170261	-0.083436	-0.482133	-0.585328	0.390014	-0.093954	-0.359984	0.474579	-0.155216	-0.0986695	0.208548	0	-0.0095155	-0.0044225
508	enhancer of zeste homolog 2 (Drosophila)	Hs.77256	2146	EZH2	7q35-q36	2146	7q35-q36	-0.0428005	0.0282965	-0.176084	-0.015628	0.147417	-0.334149	0.0006675	-0.0895515	-0.194254	0.011573	0.072361	-0.052948	0.419035	-0.26998	-0.14561	0	0.00442	-0.314004	-0.266449	-0.524059	-0.553901	-0.494928	-0.0402375	0.346189	0.255932	-0.099559	-0.421746	-0.150078	0.132567	-0.139885	-0.010876	-0.228415	-0.539754	-0.204685	-0.522399	0.149712	-0.066881	0.0997865	0.200427	0.0871975	0.013662	-0.024373
509	villin 2 (ezrin)	Hs.155191	7430	VIL2	6q25-q26	7430	6q25.2-q26	-0.477699	0.057448	-0.195288	0.163273	0.0343255	0.194825	-0.029528	-0.0484555	-0.266686	0.165846	0.22097	-0.371704	-0.264083	-1.21662	-0.940069	-0.34978	-0.623281	-0.508765	-0.465696	-0.411619	-1.27201	-1.35638	-1.16809	-0.620128	-0.270267	-0.922188	-1.23567	-0.982685	-1.23358	-0.95214	-1.21256	-1.04875	-1.40168	-0.544116	-1.33249	-0.30784	-0.294265	-0.602729	0.094976	-0.480173	-0.92483	-0.795806
510	proteasome (prosome, macropain) 26S subunit, ATPase, 5	Hs.79387	5705	PSMC5	17q23-q25	5705	17q23-q25	-0.110186	-0.026845	-0.234326	0.0245415	-0.491339	0.0126825	0.144404	-0.114679	-0.146615	-0.0153595	-0.028543	0.125628	0.116146	-0.223783	-0.187924	-0.426001	-0.434088	-0.23449	-0.309669	-0.440573	-0.642646	-0.703749	-0.174983	-0.153757	-0.075929	-0.299953	-0.584597	-0.410841	-0.168281	-0.192453	-0.3495	-0.238488	-0.387356	-0.405307	-0.367179	0.114008	-0.465567	-0.130025	0.374341	-0.311239	-0.255846	-0.263881
511	Data not found	Hs.334895	0		#N/A	0		-0.109061	0.0983145	-0.376372	0.374574	0.148616	0.297648	-0.12046	-0.159639	0.0742115	-0.0031735	0.013337	0.538657	0.456825	-0.310945	0.088779	-0.049978	-0.236896	0.265274	-0.334372	-0.229935	-0.856197	-0.282594	-1.14123	-0.032222	0.521855	0.078174	-0.598893	0.086329	-0.20516	0.011084	-0.572536	-0.680665	-0.92729	0.039737	-1.05119	0.629929	0.0720175	-0.135296	0.590047	-0.0432725	-0.208308	-0.108873
512	LIM domain kinase 2	Hs.278027	3985	LIMK2	22q12.2	3985	22q12.2	-0.557096	0.045997	-0.442478	-0.185711	-0.434371	-0.388616	0.014145	0.137509	0.29937	-0.193338	0.078724	0.367336	0.19776	0.43325	0.047198	0.318088	-0.196104	-0.259838	-0.289952	-0.560735	-0.682692	-0.657513	-0.146241	0.0382895	-0.519333	-0.40208	-0.059579	-0.056307	-0.062781	0.129021	-0.276911	-0.304753	0.589841	-0.399004	0.137407	-0.217423	-0.781755	0.12967	0.075103	-0.334489	-0.313401	-0.184108
513	unc-51-like kinase 1 (C. elegans)	Hs.47061	8408	ULK1	12q24.3	8408	12q24.3	-0.869493	-0.046296	-0.131089	-0.115139	-0.185216	-0.081153	0.11051	0.0098145	0.341344	0.13602	0.154318	0.307592	-0.183728	-0.151347	-0.123992	-0.009327	0	-0.384179	-0.160575	-0.246427	-0.600947	-0.279561	0	0.08143	0	-0.460759	0.433848	0.290698	0	-0.007777	0.13872	-0.186255	0.082731	-0.256268	0.538873	0.064982	0	0.270425	0.159806	0.149039	0	0
514	glycogenin	Hs.174071	2992	GYG	3q24-q25.1	2992	3q24-q25.1	-0.512102	-0.011572	-0.379526	-0.0413265	-0.372665	-0.048319	0.0199585	0.143409	0.373765	-0.2112	-0.145176	0.830166	0.660906	0.407907	0.419776	0.701777	-0.301816	-0.22428	0.019916	-0.291409	-0.310584	-0.205552	-0.0070335	0.105164	-0.393997	-0.753699	1.18784	0.073403	-0.0416015	0.376303	-0.377361	-0.400544	0.514837	-0.51906	0.17379	-0.343541	-0.113196	0.143655	0.128566	-0.420669	-0.126814	0.44834
515	chaperonin containing TCP1, subunit 3 (gamma)	Hs.1708	7203	CCT3	1q23	7203	1q23	-0.270865	0.164093	-0.023384	0.0803795	0.0043215	0.06456	-0.259956	-0.116764	0.219436	0.044493	0.345577	-0.022685	0.236354	-0.393619	-0.757185	0.425143	-0.225846	-0.001047	-0.43793	-0.278684	-0.946036	-0.355373	0	0	0	-0.306283	0.123772	-0.388982	0.006772	0.166459	-0.461709	-0.69214	0	-0.253343	-0.577216	0.247436	0	0	0.469717	-0.0654875	0	-0.211896
516	desmocollin 2	Hs.239727	1824	DSC2	#N/A	0		-0.210904	-0.170868	-0.39102	-0.0510835	-0.0145945	-0.207848	-0.049914	-0.154414	0.187875	-0.183105	0.002124	0.785421	0.667846	0.012863	0.270135	0.458251	-0.544387	-0.077022	-0.042231	-0.069937	-0.751935	-0.52587	-0.637289	-0.20809	-0.0387215	-0.786143	0.342135	-0.448057	-0.241316	0.015292	-0.19769	-0.528632	-0.068799	-0.68528	-0.26736	0.065351	-0.324815	-0.271913	-0.10983	-0.492715	-0.342324	-0.036894
517	hypothetical protein HSPC242	Hs.25199	51537	HSPC242	22q	51537	22q	0.128634	-0.030334	0.342902	-0.180285	0.012114	0.233809	0.0510975	0.141488	0.0378315	0.00262	0.040184	0.163138	0.164314	-0.368696	0	0.210475	0	0.017721	-0.343339	-0.461135	-0.484081	-0.071602	-0.026205	-0.0201315	0.336593	0	-0.254259	-0.06423	0.0391605	0	-0.163855	0.002143	0	0	0	0.627484	0.0337655	0.0233115	0	-0.0145925	0.133771	-0.196509
518	eukaryotic translation elongation factor 1 beta 2	Hs.421608	1933	EEF1B2	2	1933	2q33-q34	-0.0379195	-0.235242	-0.312063	-0.001901	1.04163	0.519105	-0.107467	-0.06837	-0.380732	-0.233639	0.165142	1.42507	1.205	0.782453	0.214157	-0.183151	0.642669	1.0915	-0.045106	0.711889	0.32442	0.345217	-0.682941	-0.211706	0.153566	-0.399658	0.047864	-0.09356	-0.12089	0.02629	-0.439966	-0.203847	-0.811932	0.120574	-0.186703	0.655307	0.601795	0.454946	0.982062	0.0490415	0.850808	0.272655
519	transketolase (Wernicke-Korsakoff syndrome)	Hs.89643	7086	TKT	3p14.3	7086	3p14.3	-0.359104	0.0539275	-0.206575	0.043731	-0.520018	0.111907	0.330441	-0.0726725	0.634786	-0.111852	-0.274437	0.266145	0.08204	-0.232401	0.027906	0.732522	-0.322062	-0.651432	-0.566191	-0.728201	-1.15521	-0.234757	-1.0357	-0.202188	-0.132147	-0.443107	-0.026121	-0.568511	-0.515499	-0.081746	-0.136405	-1.16183	1.458	-0.496407	-0.325211	-0.082608	-0.561083	-0.385614	0.774568	-0.584184	-0.821051	-0.655164
520	hypothetical protein F23149_1	Hs.152894	54623	PD2	19q13.1	54623	19q13.1	-0.190965	-0.095813	0.056732	0.008234	0.327157	-0.0124355	-0.0259275	0.066778	-0.256649	-0.23046	-0.0847275	0.565966	0.453577	0.466239	0.086293	0.116869	0.117249	0.385924	-0.231818	0.034797	-0.13325	-0.360004	-0.329591	-0.26612	0.296052	-0.089145	0.042826	-0.152243	-0.042716	0.224044	-0.164213	0.003666	0.392008	0.289607	0.035194	0.563778	0.0788845	-0.074405	0.804125	0.237938	0.0289665	-0.0100975
521	GPAA1P anchor attachment protein 1 homolog (yeast)	Hs.4742	8733	GPAA1	8q24.3	8733	8q24.3	-0.314256	0.404734	-0.230215	0.228941	0.171828	0.171681	-0.054779	-0.0082325	0.185586	-0.103563	0.163072	0.357428	0.373493	-0.189575	0.238508	0.155158	0	0.021627	0.311	-0.587832	-0.431437	-0.145088	-0.201127	0.295644	1.10058	0.382007	0.41222	0.487063	0.574475	0.034427	0.094521	-0.537465	0.309761	0.527046	-0.573579	0.902561	-0.277272	0.110925	0.9284	0.156325	-0.273096	0.038837
522	H3 histone, family 3B (H3.3B)	Hs.180877	3021	H3F3B	17q25	3021	17q25	-0.430791	0.0673905	-0.460919	-0.0024615	-0.564685	-0.064306	-0.352499	0.196897	0.32451	-0.072844	0.010837	-0.285401	0.024167	0.482784	0.071963	0.128535	-0.572428	-0.482897	-0.706677	-0.653134	-0.780875	-0.301954	-0.942835	-0.64886	-1.72604	-0.967327	-0.900414	-1.135	-1.31958	-0.433915	-0.750565	-1.11426	-0.716766	-1.10789	-0.37667	-0.877624	-0.961187	-0.413401	-0.768275	-1.24412	-0.833673	-0.899868
523	blocked early in transport 1 homolog (S. cerevisiae) like	Hs.300631	51272	BET1L	#N/A	0		-0.184764	0.030957	-0.249746	0.144124	0.021465	0.3889	0.116381	-0.23128	0.0311175	-0.226269	0.225468	-0.019258	0.209309	-0.551053	-0.262203	-0.031003	0	-0.078771	-0.359807	-0.880216	-0.46864	-0.271118	-0.155817	-0.156876	0.621216	-0.06549	-0.41382	-0.051813	-0.265541	-0.099433	-0.05301	-0.641239	-0.173935	0.284714	-0.571173	0.909444	-0.32468	-0.118141	0.389211	0.022434	-0.187528	-0.196369
524	Bicaudal D homolog 1 (Drosophila)	Hs.164975	636	BICD1	12p11.2-p11.1	636	12p11.2-p11.1	-0.113487	-0.029982	-0.392495	-0.0145805	-0.0414415	-0.177438	-0.116826	0.16877	0.58662	-0.231998	0.0466395	-0.265711	-0.005992	0.3905	0.314837	0.255198	-0.22736	-0.238723	-0.784232	-0.65932	-0.446379	0.055562	-0.362205	-0.191095	-0.35486	-0.236806	-0.618171	-0.651004	-0.203696	-0.090601	-0.3074	-0.172223	0.033744	-0.674578	0.137963	-0.331758	-0.46954	-0.246926	-0.339183	-0.0202605	-0.201375	-0.370262
525	latent transforming growth factor beta binding protein 1	Hs.241257	4052	LTBP1	2p12-q22	4052	2p22-p21	-0.149882	0.0002465	-0.173886	0.065165	-0.301655	0.324879	0.09848	-0.288803	-0.010456	-0.078407	0.328178	0.144873	0.243904	-0.114152	-0.043968	-0.009822	0	0.008163	-0.314834	-0.768097	-0.4927	-0.375135	-0.1134	-0.080869	0.343251	0	-0.561263	0.015251	-0.149763	0.065636	-0.186729	-0.25785	0.163048	0.098057	-0.116284	0.586109	-0.187611	0.087931	0.440947	0.138243	-0.17409	-0.110223
526	GCN1 general control of amino-acid synthesis 1-like 1 (yeast)	Hs.75354	10985	GCN1L1	12q24.2	10985	12q24.2	0.156152	0.0713785	0.165632	0.120568	0.142266	0.071229	0.062977	-0.100853	-0.129717	0.0433155	0.119619	0.070165	-0.075815	-0.195574	-0.051908	-0.167169	-0.050175	-0.207946	-0.35816	-0.158467	-0.191336	-0.289368	0.388499	0.292828	0.293004	0.618054	0.262453	0.029254	-0.157898	0.329954	0.007501	0.191448	0.19048	0.520642	0.184895	0.370412	0.168259	-0.0847125	0.813889	0.290718	-0.028578	-0.028031
527	Williams-Beuren syndrome chromosome region 1	Hs.180900	7458	WBSCR1	7q11.23	7458	7q11.23	-0.1397	-0.018518	-0.587136	0.011732	-0.495717	0.349116	-0.137194	-0.271444	-0.026696	0.067926	0.171989	-0.286758	0.229629	-0.483572	-0.330125	0.018734	-0.928751	-0.431384	-0.502956	-0.396681	-1.27599	-1.21931	-1.91699	-0.969947	-0.893827	-1.64703	-1.34208	-1.22698	-1.0753	-0.901217	-0.922117	-1.75355	-1.10289	-1.0555	-1.35837	-0.250418	-0.467382	-0.501451	-0.259813	-0.8517	-1.03912	-1.00948
528	low density lipoprotein-related protein-associated protein 1 (alpha-2-macroglobulin receptor-associated protein 1)	Hs.75140	4043	LRPAP1	4p16.3	4043	4p16.3	-0.0867275	0.0729605	-0.0766875	0.0902585	-0.249495	-0.200982	-0.175307	-0.289546	0.0308145	-0.085617	-0.184019	0.137239	0.353714	0.050961	0.270305	0.347555	-0.124756	0.255707	-0.234503	-0.291369	-0.559577	-0.540212	-0.0092415	0.203185	0.296816	0.124251	0.17366	-0.125238	-0.345228	0.411892	0.119223	0.154041	0.693884	0.160024	0.452442	0.622189	-0.09506	-0.0813565	0.512608	0.056843	-0.156407	-0.0868595
529	signal transducer and activator of transcription 6, interleukin-4 induced	Hs.181015	6778	STAT6	12q13	6778	12q13	-0.178171	0.271585	0.39091	-0.240045	-0.199566	-0.532457	-0.0012865	0.23859	-0.195816	-0.503056	0.219039	-0.039133	0.194454	0.016884	-0.322964	0.612611	0	0.053057	-0.243928	-0.270904	-0.409795	0.010731	-0.848979	-0.623073	-0.222172	0	0.059947	0.268181	-0.134945	0.299485	0.709894	-0.231303	0	0.107797	-0.294233	0.427894	-1.01157	-0.746167	0	0.235628	-0.236651	-0.269625
530	aldo-keto reductase family 1, member A1 (aldehyde reductase)	Hs.432896	10327	AKR1A1	1p33-p32	10327	1p33-p32	-0.261816	0.0615935	-0.075942	0.0200985	-0.167825	-0.086206	-0.089167	0.163924	0.0340795	0.0065185	-0.09477	0.076273	0.234677	0.140562	0.159699	0.05699	-0.56357	-0.01821	-0.44655	-0.361549	-0.495598	-0.242078	-0.59814	-0.130107	-0.124261	-0.270666	-0.554713	-0.333096	-0.31669	0.110312	-0.143167	-0.196256	-0.194329	-0.194487	0.002056	0.255728	-0.163996	-0.268407	0.22639	-0.319481	-0.305243	-0.202379
531	polyhomeotic-like 2 (Drosophila)	Hs.165263	1912	PHC2	???	1912	1p34.3	-0.325165	0.271039	-0.293098	-0.056202	-0.47248	-0.409366	0.019327	0.062497	0.357671	0.364625	0.204146	0.38761	-0.045301	0.395856	0.002822	0.374361	-0.692676	-0.677947	-0.209511	-0.932914	-0.438945	-0.115813	0	0.574534	-0.131605	0.385331	-0.037105	0.307772	0.152124	0.303123	0.005106	0.057573	1.78962	-0.351709	0.287667	0.272402	0.034456	0.377141	0.442752	-0.194441	0.115752	-0.387609
532	skeletal muscle and kidney enriched inositol phosphatase	Hs.178347	51763	SKIP	17	51763	17p13.3	-0.446052	-0.0043195	0.0453405	-0.075252	0.053123	-0.0737055	0.301557	0.309457	0.020608	-0.066476	0.0673705	0.710067	-0.019807	1.02463	0.038779	0.187478	0	0.114384	0.642286	-0.201016	-0.630904	-0.544304	0.854518	0.308823	0.176952	0.395504	0.092754	1.55154	0.423638	0.012971	0.266888	0.990507	1.24188	0.260846	1.08437	0.560869	0.166843	1.48935	0.518632	0.156461	-0.009315	0.285567
533	ribosomal protein S2	Hs.356360	6187	RPS2	16p13.3	6187	16p13.3	0.0513245	-0.02789	-0.157166	-0.0077995	0.696998	0.788973	-0.527436	-0.264823	-0.488494	-0.2587	0.10968	1.21132	1.13405	0.34117	0.216128	0.009056	0.950881	0.737768	0.002066	0.393975	-0.273543	-0.032451	-1.63809	-0.184792	-0.366716	-0.326134	-0.514853	-0.066288	-0.238456	-0.290485	-0.640291	-0.83108	0.006396	-0.106139	-0.312642	0.81798	0.535884	0.441765	1.76694	-0.111553	0.566711	0.0306595
534	for protein disulfide isomerase-related	Hs.76901	10954	PDIR	3	10954	3q21.2	-0.527392	-0.101787	0.01136	-0.12666	-0.043534	-0.007304	0.0233025	0.181752	-0.08639	-0.192411	0.122009	0.490324	0.320862	-0.057783	-0.103539	-0.064777	-0.345328	-0.188276	0.12077	-0.272661	-0.928175	-0.862997	-0.12847	0.160945	0.400035	-0.133042	-0.056177	0.413083	0.307588	-0.013373	0.176961	0.247215	-0.152092	0.040693	-0.01369	0.367527	0.0311365	0.298714	0.574339	-0.195417	-0.162605	-0.07376
535	histone 1, H2bg	Hs.352109	8339	HIST1H2BG	6p21.3	8339	6p21.3	0.399902	-0.0006675	0.206002	-0.0306965	0.241225	0.166931	-0.0739105	-0.148559	0.116609	-0.212386	0.15391	0.257186	0.112977	0.1671	0.069706	0.004976	0.297015	-0.092949	-0.13101	-0.011177	-0.011377	0.249434	0.159998	0.461926	0.51183	0.483523	0.102532	0.030518	-0.029871	0.337164	0.101015	-0.018154	2.0931	0.211685	0.101358	0.225714	0.427631	0.027741	1.78899	0.132841	0.256424	0.109037
536	immunoglobulin superfamily, member 2	Hs.74115	9398	IGSF2	1p13	9398	1p13	-0.306835	0.0265845	-0.061589	-0.139766	0.132927	-0.11423	0.110282	0.206338	0.065526	-0.124645	-0.0619495	0.210094	0.113787	0	0.054587	0.149033	0	0.031046	0.010362	-0.536581	-0.499699	0.196297	0.105765	0.211955	0.594207	0.395047	-0.176638	0.233347	0.477624	0	-0.080564	-0.01177	0.00342	0.377514	0	0.700232	0.16245	-0.0535905	0.632964	0.284532	0.040457	0.036353
537	Tax interaction protein 1	Hs.12956	30851	TIP-1	17p13	30851	17p13	-0.194076	0.095982	-0.0858625	0.029831	-0.263999	0.228461	-0.0665005	-0.0141345	0.121022	-0.254019	0.331495	0.281895	0.160727	-0.040104	-0.01178	0.101773	-0.231698	0.071136	0.035861	-0.401802	-0.254262	-0.203484	-0.077411	0.0381465	-0.010169	-0.504027	-0.520667	-0.017082	0.0070255	0.239095	-0.120865	-0.412671	0.001826	-0.248782	-0.336679	0.513535	0.078266	0.232785	0.272484	-0.0679555	-0.238472	-0.0665625
538	tyrosine 3-monooxygenase/tryptophan 5-monooxygenase activation protein, zeta polypeptide	Hs.75103	7534	YWHAZ	2p25.2-p25.1	7534	8q23.1	-0.0371425	0.104373	-0.265744	-0.0802675	-0.068813	0.0048095	-0.211039	0.095535	-0.0092415	0.292253	-0.068472	0.369413	0.758478	0.854464	-0.112412	0.696301	-0.355843	0.411116	0.076055	-0.087676	-0.513736	-0.619925	-0.162292	0.750692	0.466782	1.12219	-0.380846	-0.088665	-0.216609	1.25766	0.848461	0.822912	-0.271297	-0.06498	-0.501513	0.795429	0.083911	0.161724	0.313297	-0.049794	-0.0868665	-0.0050395
539	stratifin	Hs.184510	2810	SFN	1p	2810	1p35.3	-0.183228	0.136073	-0.320116	0.088749	-0.359135	0.0520165	-0.004171	-0.136133	0.176156	-0.101107	0.211401	0.126967	0.377669	-0.247557	-0.168966	0.138888	-0.248162	-0.082527	-0.191178	-0.541817	-0.71778	-0.436891	-0.62244	-0.51407	-0.25932	-0.547524	-0.307937	-0.252242	-0.118166	-0.199067	-0.392168	-0.861638	-0.296663	-0.33895	-0.234389	0.106366	-0.208319	0.045928	0.3186	-0.516327	-0.429758	-0.219034
540	cofilin 1 (non-muscle)	Hs.180370	1072	CFL1	11q13	1072	11q13	-0.629937	0.156076	-0.524228	0.092944	-0.678676	-0.249425	0.06202	0.115551	-0.0239585	-0.118303	0.0339815	-0.125328	0.098428	-0.285818	-0.463633	-0.158161	-0.634825	-0.765414	0.100265	-0.279716	-1.49236	-1.05068	-0.83557	-0.400054	-0.353287	-1.0005	-0.452166	-1.00042	-0.668044	-0.370151	-0.747692	-1.09752	-1.09566	-1.1273	-0.832522	0.151017	-0.57025	-0.310889	-0.381909	-0.925906	-1.35233	-0.87293
541	U5 snRNP-specific protein, 116 kD	Hs.151787	9343	U5-116KD	17	9343	17q21.31	-0.163292	0.183116	-0.145151	0.122234	0.128669	0.249172	0.114159	-0.120769	-0.138753	-0.03447	0.145587	0.092462	0.298781	-0.09291	-0.280893	-0.3576	0.053875	0.096546	-0.247992	-0.287092	-0.511936	-0.520147	-0.952412	-0.351461	0.086783	-0.122844	-0.349035	-0.17647	-0.160808	-0.189561	-0.374358	-0.819497	-0.527148	0.110132	-0.605805	0.419486	-0.111647	-0.179986	0.64705	-0.063396	-0.183854	-0.221903
542	epidermal growth factor receptor (erythroblastic leukemia viral (v-erb-b) oncogene homolog, avian)	Hs.77432	1956	EGFR	7p12	1956	7p12	-0.207013	0.221387	-0.116026	0.043549	-0.273039	-0.004684	-0.132093	0.264729	0.200566	-0.254981	0.119421	-0.200688	0.159476	0.047235	-0.264801	0.142221	-0.303088	-0.288186	-0.109608	-0.326884	-0.913025	-0.518319	-0.224505	0.156135	0.323919	-0.350285	-0.24883	-0.30058	-0.0728515	0	-0.228942	-0.489742	-0.227962	-0.535689	-0.198606	0.453663	-0.516748	-0.310306	0.348677	0.018239	-0.098885	-0.322059
543	sphingomyelin phosphodiesterase 1, acid lysosomal (acid sphingomyelinase)	Hs.77813	6609	SMPD1	11p15.4-p15.1	6609	11p15.4-p15.1	0.0212185	-0.218543	-0.144194	0.164004	0.252921	0.0333075	-0.210444	-0.189351	0.000919	-0.214175	0.28104	0.163693	0.308201	-0.053844	-0.032843	0.050462	0	0.018827	0.097568	-0.668547	-0.098167	-0.041345	-0.169293	0.019066	0.638273	0	0.175689	0.387105	0.133386	0.648609	0.088364	-0.025944	0.509355	0.325849	-0.383169	0.94553	-0.023178	-0.064134	0.767954	0.311168	-0.068848	-0.0750405
544	hypothetical protein MGC19556	Hs.334787	91673	MGC19556	#N/A	0		0.127276	0.256026	0.0402005	0.067625	0.0797585	0.108257	0.0208715	0.014677	-0.276667	-0.0079355	0.178432	0.158241	0.06079	0.042294	0.045206	0.120102	-0.185234	-0.040924	0.809472	0.120434	-0.465904	-0.106039	-0.174885	0.159369	0.041287	-0.263279	-0.106339	-0.23	-0.205338	0.784147	0.09993	-0.181539	-0.037142	-0.256898	-0.295492	0.065215	-0.130198	0.540771	0.097492	-0.328562	-0.619123	-0.20634
545	ATPase, H+ transporting, lysosomal 21kDa, V0 subunit c''	Hs.7476	533	ATP6V0B	1p32.3	533	1p32.3	0.136511	0.0491115	0.129988	-0.082008	-0.04132	-0.086212	-0.17068	-0.142991	-0.245883	-0.155557	0.110199	0.315035	0.478063	0.433634	-0.060987	0.656029	0.147097	0.084097	0.142609	-0.277697	0.127897	0.500661	0.0091925	0.714373	0.585762	1.98064	-0.012245	0.42966	-0.120528	1.03899	0.57791	0.53888	0.62833	0.43719	0.128051	0.546418	-0.313642	-0.244871	0.853577	0.123852	-0.0730615	-0.066
546	PTD008 protein	Hs.108969	51398	PTD008	19	51398	19p13.2	-0.269286	-0.144069	-0.241149	0.043215	0.0585705	0.15029	0.0874095	0.34378	-0.149182	-0.0564525	0.0599705	1.02894	0.825663	0.443084	0.258043	0.460681	0.088687	0.179271	-0.015353	0.106791	-0.076771	0.000674	-0.229552	0.635517	0.683145	0.767955	0.21912	0.469676	0.340919	0.538727	0.214673	0.366948	-0.273559	0.529261	-0.164561	0.774592	0.357085	0.419003	0.605857	0.212068	0.259591	0.130646
547	Kruppel-like factor 5 (intestinal)	Hs.84728	688	KLF5	#N/A	0		0.0801325	0.343837	0.254004	-0.0309735	0.319958	0.260228	0.158457	-0.103415	-0.053098	0.0063555	0.284821	0.44942	0.174637	0.15077	0	-0.230295	0.406348	-0.190627	0.165126	-0.25422	0.153699	0.431149	0	0.341531	0	1.0351	0.503195	0.61756	0	0.589154	0.336911	-0.275099	0	0.604296	0.450089	0.170634	0.147562	0.427154	0.564398	0.189764	0	0.0877555
548	likely ortholog of rat peroxisomal Ca-dependent solute carrier-like protein	Hs.5476	114789	PCSCL	6q12	0	6q12	0.105151	0.1148	-0.042482	0.317447	-0.223074	0.024909	-0.0385205	-0.120156	-0.256636	-0.06328	0.0003445	0.102834	0.18777	0	-0.141434	-0.186463	0	0.143124	-0.392257	-0.388297	-0.68611	-0.364769	-0.199909	-0.149212	0.262493	-0.39419	-0.338193	-0.092743	0.085606	0	-0.396317	-0.256011	-0.1119	-0.009391	-0.182406	0.659899	-0.045601	-0.0704775	0.553133	-0.0956075	0.0560385	-0.332596
549	activin A receptor, type IIB	Hs.23994	93	ACVR2B	3p22	93	3p22	0.0003255	0.043185	0.173068	-0.265135	0.108697	0.211011	-0.0324235	-0.0919285	0	-0.169517	-0.117233	0.12473	0.307377	0.014937	0	0	0	-0.466114	0	-0.930471	-0.597895	-0.150755	0	0.141447	0.099856	0	0	0	0.012268	0	-0.194721	0	0	0	0	0.607207	0.186566	-0.150144	0	0	0.059696	-0.0165295
550	KIAA0376 protein	Hs.4791	23384	KIAA0376	???	23384	22q11.21	-0.007957	-0.157043	-0.283952	0.034074	-0.116355	-0.0824815	0.306593	0.28892	-0.245457	0.0069225	-0.0047485	-0.031407	-0.094747	0	-0.352072	-0.081246	0	-0.224338	-0.104014	-0.560338	-0.517053	-1.27429	-0.400402	0.0043335	0.0364995	-0.067432	-0.06312	-0.378907	0.0578315	0	-0.26781	-0.451032	-0.362519	-0.293555	0	0.314502	-0.073904	-0.0303275	0.299874	0.015254	0.053709	-0.429291
551	matrix metalloproteinase 10 (stromelysin 2)	Hs.2258	4319	MMP10	11q22.3	4319	11q22.3	-0.02507	0.187473	-0.140468	0	0	0	0	0	0	0.0404125	0.324396	0	0.020229	0	0	0	0	-0.631631	0	-0.698807	-0.840279	-0.193648	0	0	0.301745	0	0	0	-0.081233	0	0	0	0	0	0	0.139346	-0.033328	0	0	0	0	0.041455
552	mitochondrial ribosome recycling factor	Hs.99756	92399	MRRF	9q32-q34.1	10304	9q32-q34.1	-0.137231	0.0541355	-0.024906	-0.135219	0.042092	-0.409845	-0.142678	-0.006308	-0.151462	-0.150288	0.0047215	0.194661	0.347309	0	-0.172012	-0.115225	0	0.067971	0.049207	-0.233671	-0.304047	-0.593534	-0.326543	0.135606	0.207213	-0.135971	-0.40427	-0.181741	-0.0355555	0.029446	-0.119014	-0.355256	-0.246157	0.170693	-0.372114	0.450128	-0.012484	0.139067	0.237347	0.179543	0.140515	-0.14858
553	abl-interactor 2	Hs.343575	10152	ABI-2	#N/A	0		0.0092315	0.0848745	-0.0057685	0.0013075	-0.0475415	0.059593	0.0563515	-0.281711	0.048187	-0.06018	0.103996	0.260601	0.306988	-0.003499	0.21314	0.230468	0	0.196604	0.022413	-0.524316	0.00968	0.13229	0.014212	0.293758	0.585437	0	0.430083	0.764694	0.083384	0.508422	0.161286	0.010942	0.698653	0.414445	0	0.801289	-0.0086375	0.0172265	0.637405	0.170453	-0.243368	0.068707
554	high mobility group nucleosomal binding domain 3	Hs.77558	9324	HMGN3	6	9324	6q15	0.00268	0.087745	-0.001465	-0.014742	0.166441	0.096613	-0.105361	0.0394565	0.192118	-0.104382	0.14578	0.229305	0.697594	0.346827	0.098441	0.076212	0.071523	0.114649	0.229487	0.22708	0.037657	-0.016257	0.164413	0.250727	0.379999	0.109967	-0.274753	0.095911	0.063545	0.168355	-0.147504	0.036705	-0.214829	0.25048	-0.425697	0.175113	0.0375885	-0.0581145	0.22723	0.176158	-0.313092	-0.108615
555	radical fringe homolog (Drosophila)	Hs.12862	5986	RFNG	#N/A	0		-0.209136	0.165043	-0.388591	-0.0342915	-0.115738	0.0457495	0.06746	-0.0285205	0.138552	-0.0121935	-0.088909	-0.00234	0.272505	0.18015	0.537183	0.509638	-0.383796	-0.139386	0.105862	-0.302082	-0.685432	-0.062161	-0.234686	0.509461	0.091306	0.083729	-0.118921	0.603658	0.363279	0.230706	-0.258055	-0.280705	0.161485	-0.033311	0.073379	0.618707	0.240308	0.340523	-0.119374	0.050829	-0.140376	-0.0582485
556	plasminogen activator, tissue	Hs.274404	5327	PLAT	8p12	5327	8p12	-0.0489235	0.371094	-0.0023115	-0.426779	0.116414	-0.102134	-0.021318	-0.0806665	0.11644	-0.130121	-0.0117495	0.288497	0.240015	0.294463	0.044653	0.302984	0	0.043742	0.378481	-0.077191	0.057309	0.028111	0.0429875	0.43252	0.750641	0.30679	0	0.092931	0.258406	0	0.035418	0	0	0.264422	0	0	0.203934	0.242626	0.203773	0.0742905	0.148746	0.101442
557	transducin-like enhancer of split 2 (E(sp1) homolog, Drosophila)	Hs.332173	7089	TLE2	#N/A	0		0.0789205	-0.14744	-0.0915255	-0.104904	0.490824	-0.006589	-0.05454	-0.0584505	0.37845	0.0270435	0.0060045	0.288223	0.307524	0.495667	0.834771	0.619009	0	0.273883	0.317431	-0.657397	0.623044	1.06855	0.481655	0.914573	0.654942	0.671711	0.549306	1.33115	0.364855	1.0712	0.25755	0.583303	1.34624	1.14126	0.168359	1.12793	0.076497	0.29844	0.857225	0.504321	0.18935	0.311143
558	chromosome condensation-related SMC-associated protein 1	Hs.5719	9918	CNAP1	12p13.3	9918	12p13.3	0.411526	0.214532	0.076632	0.023948	0.0546795	-0.0161275	-0.0964675	-0.0320125	0.0849275	0.0397455	0.040624	0.06839	0.09818	0.171401	0.098174	-0.062287	0.26395	0.236343	0.060208	0.299663	-0.678349	0.055561	0.0647445	0.0790285	0.090417	0.182859	0.298037	0.518779	-0.054382	0.367374	0.05569	0.169978	0.344764	0.269139	0.333769	0.313606	0.131006	-0.0644435	0.580345	0.0940255	0.071754	0.105274
559	PDGFA associated protein 1	Hs.278426	11333	PDAP1	7	11333	7q11.21	-0.114122	0.009233	-0.214317	-0.025282	0.0391705	0.0628175	0.007498	-0.299019	-0.215704	-0.0603775	0.282633	0.195407	0.127241	-0.021742	0.177245	0.333012	0	-0.044274	-0.228059	-0.696297	0.243134	0.146772	0.259265	0.314865	0.486928	0.45953	0.057674	0.428882	0.335058	0.327037	0.317022	0.012046	0.512552	0.232081	0.214775	0.722556	0.0883955	0.0884455	0.308532	0.334997	-0.016364	-0.137471
560	fatty acid amide hydrolase	Hs.288828	2166	FAAH	#N/A	0		0.184757	0.0104995	0.377184	-0.042562	0.526203	-0.11233	0.064824	-0.01729	0.187694	-0.13698	0.063102	0.094987	0.160747	0.31244	0.200147	0.050777	0.675148	0.27866	0.054338	0.348699	0.486689	0.555998	0.752767	0.548427	0.576303	0.876981	0.815669	0.831857	0.153176	0.919756	0.651996	0.962938	0.936569	0.97725	0.772904	0.544309	0.322472	-0.0548745	1.08034	0.409561	0.37963	0.487129
561	Williams Beuren syndrome chromosome region 21	Hs.182476	83451	WBSCR21	???	83451	7q11.23	0.57451	-0.0701335	0.535206	0.022952	0.238628	0.037818	-0.156823	-0.050059	0.468754	-0.0782305	0.037035	0.211904	0.286919	0.470546	0.34458	0.172768	0.764723	0.480711	0.108813	0.341303	0.826722	1.10609	0	0.694083	0.112827	1.27401	0.910427	0.879622	-0.100988	0.975409	0.576139	0.265347	2.26603	0.894235	1.1523	0.611136	0.242389	-0.0150715	2.35111	0.208503	0.454012	0.325464
562	collagen, type IX, alpha 3	Hs.53563	1299	COL9A3	20q13.3	1299	20q13.3	-0.0174	-0.091602	-0.0574655	0.260437	-0.207166	0.037138	0.157744	0.112746	0.0801835	-0.0619075	-0.13927	0.579967	0.03185	0	0.013253	0.000897	0	0.133023	-0.036945	-0.54773	-0.24183	0.095464	-0.0639275	0.14515	0.089906	0	0	0.059894	-0.340375	0	-0.125355	0	0.566614	-0.27235	0	0	0.091139	0.175357	0.485233	0.0932145	0.087	-0.0273275
563	GM2 ganglioside activator protein	Hs.289082	2760	GM2A	5q31.3-q33.1	2760	5q31.3-q33.1	0.169666	-0.0097465	0.24731	0.0997895	0.193939	-0.0727655	0.100231	-0.069348	0.300217	0.0772535	0.0421	0.213531	0.2364	0.611086	0.552734	0.404933	0.530445	0.233517	0.027609	-0.124269	0.396463	0.77189	0.654223	0.863425	0.795625	0.950443	0.637124	0.804876	0	0.97128	0.584606	0.986169	0	1.06604	0.750537	0.817966	0.238017	0.446023	0	0.244749	-0.0146405	0.253445
564	forkhead box M1	Hs.239	2305	FOXM1	12p13	2305	12p13	-0.040313	-0.0412675	0.243369	0.0234715	0.321333	-0.259331	-0.201604	0.099541	0.169789	-0.0544325	-0.122441	0.685182	0.256585	0	0.174123	0.132949	0	-0.200632	-0.228627	-0.508969	-0.386564	0.174047	0.155645	0.280132	0.434793	0	0	0.176849	0.144105	0	0.502363	-0.021175	0.596843	-0.058831	0	0.253149	0.126324	0.174035	0.767145	-0.010672	0.032471	0.010492
565	Data not found	Data not found	0		7	23145	7q35	0.422781	0.0980225	0.145975	0.340921	0.477602	0.213171	-0.011557	-0.12802	-0.122196	-0.095704	0.348047	-0.155789	0.012538	-0.342981	-0.282082	-0.210568	0	-0.45013	-0.419941	-0.441066	-0.113814	0.045692	-0.217567	-0.324541	0.0825075	0	0	-0.134046	-0.438022	0	-0.300059	-0.212326	0	0	0	0.909036	-0.364202	-0.379304	0	0.228645	0.130336	-0.26141
566	folate receptor 1 (adult)	Hs.73769	2348	FOLR1	11q13.3-q14.1	2348	11q13.3-q14.1	-0.676462	0.339245	-0.123157	-0.187208	-0.321246	-0.177135	-0.0853555	-0.154361	-0.388236	-0.100395	-0.218852	0.371783	-0.450826	-0.394477	-0.586199	-0.179008	-0.305711	-0.814507	-0.13321	-0.704917	-0.879183	-0.3527	-0.6149	-0.392519	-0.27056	-0.577694	-0.342696	-0.160759	-0.186403	-0.175112	-0.411106	-0.255917	-0.641002	-0.753069	-0.167352	-0.050793	-0.291897	-0.26656	0.054294	-0.624475	-0.776713	-0.33285
567	acid phosphatase 2, lysosomal	Hs.75589	53	ACP2	11p11.2-p11.11	53	11p11.2-p11.11	0.0199045	0.454875	0.266812	-0.107461	-0.181143	-0.127994	0.033567	-0.0513335	-0.0506425	-0.019056	0.306493	0.361623	0.197663	0.109272	-0.084456	-0.08163	0	0.085018	-0.424343	-0.296408	-0.476123	-0.256115	-0.535065	0.0279335	0.477255	0	-0.162116	0.291203	-0.046658	0.072864	-0.132593	0.20843	0	0.046933	0.014264	0.751572	-0.0877085	-0.105879	0	0.207652	0.080148	-0.043531
568	heparin-binding growth factor binding protein	Hs.1690	9982	HBP17	4	9982	4p16-p15	-0.313599	0.67489	0.339454	-0.24256	-0.206755	-0.109017	0.138082	0.0191295	-0.156716	-0.268527	-0.311917	0.542518	-0.011851	0	-0.121473	-0.243728	0	-0.35724	-0.692788	-0.659325	-0.273554	-0.210947	-0.111753	0.319688	0.319918	0	0	0.12141	0.218589	0	0.2787	0	-0.138567	-0.509237	0	0	-0.120813	-0.172748	0.677119	0.100681	0.0499155	-0.040668
569	retinoblastoma binding protein 7	Hs.406078	5931	RBBP7	X	5931	Xp22.31	-0.047871	0.046492	0.0924175	0.0573065	0.380321	0.306918	-0.136837	-0.292859	-0.24371	0.0001685	0.399208	-0.289529	0.145217	-0.521901	-1.05723	-0.268765	0.31074	-0.449673	-0.180459	-0.357453	-0.016996	-0.401285	-0.384943	-0.359249	-0.41292	0	-0.3951	0	-0.56506	-0.341352	-0.459693	-0.97847	-0.66107	-0.007173	-0.757481	-0.161669	-0.371493	-0.414534	0.329806	-0.229205	-0.299374	-0.54808
570	hypothetical protein, clone 2746033	Hs.8179	55352	HSA272196	???	55352	17p13.2	-0.507579	0.263496	-0.00681	0.175592	-0.318939	-0.441399	0.528363	0.0347315	-0.107282	0.0853345	-0.136274	0.413292	0.086446	-0.442764	-0.475733	-0.417412	0	-0.486899	0.206355	-0.065314	-0.376479	-0.806926	-0.18907	-0.0901645	0.177402	-0.036653	-0.122802	0	0.087416	0.342924	-0.125248	0.129097	0.111251	0.33804	0	0.821049	-0.344924	-0.0015265	1.07766	0.205838	-0.58029	-0.563967
571	aminoacylase 1	Hs.334707	95	ACY1	#N/A	0		-0.278465	-0.033904	0.018423	0.165238	0.107591	0.343527	0.184438	-0.41778	-0.36959	0.0055955	0.208298	-0.018265	0.403788	-0.350596	-0.675347	0.048964	0	-0.380344	-0.255404	-0.242341	-0.384649	-0.338513	0.0267685	0.554986	0.156491	0	-0.294998	0	-0.171948	0.36371	0.229442	-0.492339	0.11826	-0.136372	-0.153028	0.471964	-0.214891	-0.079079	0.603061	-0.054047	-0.173896	-0.026529
572	thyroid hormone receptor interactor 10	Hs.73999	9322	TRIP10	19	9322	19p13.3	0.063896	0.323686	0.210558	-0.034844	0.019058	-0.031799	0.300155	-0.096638	0.101269	-0.0863885	-0.274442	0.300458	0.191687	0.221607	0.09929	0.427532	0.144358	-0.098641	0.154271	-0.034621	0.674925	0.561447	0.909077	0.468412	0.602165	0.982357	0.667051	0	0.256275	0.952614	0.702157	0.883282	1.09974	0.716815	0	0.871176	-0.0579165	0.171373	1.187	0.547261	0.315673	0.128708
573	ubiquitin-conjugating enzyme E2G 2 (UBC7 homolog, yeast)	Hs.192853	7327	UBE2G2	21q22.3	7327	21q22.3	0.176958	0.315866	0.005327	0.135432	0.349869	0.232138	0.0133975	-0.0511325	0.457104	0.0280715	0.229099	0.101158	0.073247	-0.103695	-0.199242	0.060226	0.591443	0.545988	0.234351	0.241804	-0.159148	0.424977	0.297852	0.240549	0.9475	2.42315	0.771974	0.784961	0.027062	0.581044	0.213751	-0.215661	0.560821	0.701053	0.682759	0.494385	0.22602	0.0702905	1.00292	0.172237	0.251868	0.132712
574	cyclin E1	Hs.9700	898	CCNE1	19q12	898	19q12	0.007537	0.403141	0.224399	0.111786	0.088481	-0.075692	0.204458	-0.0076335	-0.0210825	-0.231106	-0.140858	0.313985	0.282789	-0.137295	-0.184203	0.205554	0	0.154715	-0.277009	-0.097909	0.094549	-0.024765	0.328643	0.132278	0.340794	0.235202	-0.04363	0	0.065399	0.509304	0.303404	0.187058	0.509558	0.39439	0	0.777918	-0.125168	0.0600575	0.523541	0.363295	-0.257603	-0.147416
575	nuclear factor of kappa light polypeptide gene enhancer in B-cells 1 (p105)	Hs.83428	4790	NFKB1	4q24	4790	4q24	0.086041	0.075071	0.0107975	-0.027431	0.244466	0.0990445	-0.008933	-0.262663	0.364322	0.050463	0.393115	-0.151212	-0.209958	-0.473802	-0.512042	0.023463	0.174125	-0.358316	-0.160378	-0.361158	-0.172787	-0.086099	0.461516	0.429656	0.540179	0.724356	0.198893	0.176792	-0.100612	0.045562	-0.005677	-0.422443	0.173164	0.429976	0.040994	0.311992	0.290382	0.405675	0.668075	0.128245	0.278693	0.147741
576	sulfotransferase family, cytosolic, 1A, phenol-preferring, member 3	Hs.274614	6818	SULT1A3	16p11.2	6818	16p11.2	0.459802	0.157749	0.275816	0.101077	0.132192	0.094468	-0.0280445	0.043031	0.215135	-0.055866	-0.120487	0.329805	0.356088	0.339927	0.251716	0.628155	0.326492	0.255929	0.247417	0.152284	0.549386	0.436604	0.390268	0.313024	0.264526	1.00376	0.6408	0	-0.10865	0.919781	0.751065	0.607519	0.989131	0.851107	0.862846	0.483112	0.184902	0.0020115	1.14244	0.394249	0.408407	0.29942
577	sortilin 1	Hs.351872	6272	SORT1	1p21.3-p13.1	6272	1p21.3-p13.1	0.0793045	0.237399	0.329599	-0.037981	0.30388	0.1638	0.011075	-0.102115	0	-0.019244	-0.340085	0.797858	0.276373	0.017097	0.316291	0.276285	0	0	0	0	0	0	-0.033072	0.19129	0.653384	0	0.284264	0.226845	0.548859	0.298151	0	0	0.867017	0	0	0.889445	0.036894	0.069664	0.329412	0.095437	0.175189	0.390663
578	transcription elongation factor A (SII), 2	Hs.80598	6919	TCEA2	???	6919	20q13.33	-0.396242	0.187796	-0.352525	0.0235665	-0.317911	-0.248295	0.092902	0.174768	0.339189	0.0079585	-0.174619	0.767879	0.261692	0.289629	0.176146	-0.255097	-0.070018	0.116348	-0.140707	-0.065613	-0.702338	-0.384449	-0.482094	0.151874	0.0958635	-0.211049	0.037772	0.187718	-0.186826	-0.181612	0.194837	-0.108799	0.06114	-0.057659	-0.209531	0.145226	-0.403058	-0.216585	0.170244	-0.186664	-0.282399	-0.105154
579	hypothetical protein MGC21688	Hs.337340	131408	MGC21688	#N/A	0		-0.0403025	0.1638	-0.0343275	0.127842	-0.0504045	-0.196175	-0.129762	0.121052	0.0056965	0.061893	-0.0154575	0.272728	0.364198	0.31787	0.044203	0.263456	0	0.168645	0.213226	0.036159	0.022308	-0.094153	-0.343569	0.0103615	0.636851	0	0	0.385325	0.0038405	-0.144986	0.104571	-0.434278	0.427202	0.152771	0	0.70726	-0.278756	-0.203974	0.225233	0.182749	-0.272499	-0.199984
580	hypothetical protein MGC14258	Hs.80305	84986	MGC14258	???	84986	10q24.2	-0.203144	0.057953	0.216061	-0.145266	-0.078504	-0.0480935	0.0045625	-0.011572	0.16356	-0.054014	0.090961	0.370606	0.097949	0.208345	0.216232	0.084535	0	0.047954	0.09972	-0.159491	-0.157337	0.013314	0.16164	0.348362	0.310678	-0.113866	0.093436	0.11084	-0.034771	-0.07341	0	0.034924	0.496336	0.122344	0.060963	0.118313	-0.044046	-0.104761	0.431985	0.133844	0.0065555	-0.093719
581	N-deacetylase/N-sulfotransferase (heparan glucosaminyl) 1	Hs.20894	3340	NDST1	5q32-q33.1	3340	5q32-q33.1	-0.256393	0.348733	-0.0611635	-0.002289	-0.0314215	-0.080409	0.218622	0.0578065	0.0486105	-0.0736245	-0.169709	0.12069	0.081607	-0.080521	-0.057881	-0.130164	0	-0.067202	0.641945	-0.485763	-0.337388	-0.264673	-0.26642	-0.0772755	0.534914	-0.32887	-0.162296	0.22185	-0.027361	0.07783	0.097074	-0.121306	-0.014913	0.094151	-0.162585	0.279088	-0.0785355	0.0138735	0.281115	0.123248	-0.333081	-0.207419
582	dual-specificity tyrosine-(Y)-phosphorylation regulated kinase 4	Hs.17154	8798	DYRK4	12	8798	12p13.33	-0.090266	0.469411	-0.0330035	-0.109102	-0.278651	-0.363745	0.070319	-0.027091	0.113535	-0.108546	0.0815595	0.784801	0.201435	0.223231	0.316904	0.177094	0	0.201001	0.400515	0.020094	-0.018933	0.137537	0.380516	0.419777	0.44621	-0.190016	0.646395	0.723033	0.698898	0.179042	0.405827	0.385942	0.612087	0.122599	0	0.656443	0.063176	0.053567	0.402625	0.155336	0.0055455	0.259551
583	synuclein, beta	Hs.90297	6620	SNCB	5q35	6620	5q35	0.107368	0.287153	-0.134235	0.440168	0.180811	-0.206083	0.18255	-0.115098	-0.293625	0.070992	-0.614282	0.462331	0.007499	0.649414	0.22625	0.710556	0	0.135506	0.040293	-0.370259	0.234505	0.497021	0.799754	0.434626	0.659737	0.058536	0.293425	0.635428	0.987513	0.262447	0.293474	0.736978	0.958254	-0.160754	-0.183546	1.33411	1.02138	1.6666	-0.013216	0.633834	0.416803	0.523958
584	GLE1 RNA export mediator-like (yeast)	Hs.169363	2733	GLE1L	9	2733	9q34.2	-0.46898	0.0947545	-0.279218	0.116893	-0.432781	0.140096	0.254868	0.0636355	0.269964	0.0129875	0.0978905	0.264747	0.071084	-0.089161	-0.455388	0.111315	-0.425373	-0.302356	-0.020561	-0.313638	-0.380885	-0.701313	-0.113742	-0.046334	-0.213924	-0.182873	-0.411395	0.227983	-0.00149	-0.4427	-0.359453	-0.453593	0.05715	-0.109194	-0.266223	-0.192203	-0.304282	-0.032089	0.031722	-0.042574	-0.226092	-0.327926
585	UDP-Gal:betaGlcNAc beta 1,4- galactosyltransferase, polypeptide 3	Hs.321231	8703	B4GALT3	#N/A	0		-0.283966	-0.0494925	-0.378082	-0.162261	-0.210125	-0.153029	0.246642	0.0408265	-0.260334	-0.046819	0.153144	0.322355	0.129987	0.415848	-0.043347	0.004235	-0.253719	-0.017674	0.024555	-0.170469	0	0	-0.229467	-0.051582	0.228996	-0.246874	-0.034881	0.935797	0.298819	-0.250228	-0.025047	0.293903	0.565742	-0.189622	0.087871	0.328337	-0.210809	-0.031254	-0.119097	0.0832665	-0.275579	-0.026161
586	NADH dehydrogenase (ubiquinone) 1, alpha/beta subcomplex, 1, 8kDa	Hs.5556	4706	NDUFAB1	16	4706	16p11.2	-0.230045	0.033078	-0.0011875	-0.013124	-0.334149	0.108442	-0.156551	0.337205	0.151493	-0.073505	0.0584245	0.584572	0.397682	0.291644	0.130989	-0.033904	0.237034	0.362936	0.340877	-0.022969	-0.495521	-0.150374	-0.273518	0.0457785	0.225499	-0.015795	-0.38476	0.05085	-0.080753	-0.401114	-0.051178	-0.035658	-0.251118	-0.244023	-0.54575	0.217988	0.146763	0.0684005	0.269502	-0.104377	-0.155199	0.028987
587	calcium homeostasis endoplasmic reticulum protein	Hs.6430	10523	CHERP	19p13.1	10523	19p13.1	-0.180983	-0.0687725	-0.191023	0.068266	-0.131709	-0.226908	0.132488	0.026772	0.119508	-0.015552	0.112788	0.268066	0.076104	0.257706	-0.205665	-0.013917	0	-0.084272	0.200318	-0.059398	-0.805413	-0.563712	-0.508158	-0.177553	0.295993	-0.12595	-0.122671	0.478052	0.038378	0.086902	-0.206685	0.091843	0.342747	-0.107719	-0.418203	0.354743	-0.293289	-0.12997	0.132215	-0.08574	-0.388267	-0.19891
588	branched chain aminotransferase 2, mitochondrial	Hs.101408	587	BCAT2	19q13	587	19q13	-0.0985015	0.038516	-0.033713	0.254759	-0.168769	-0.084944	0.0805045	-0.161361	0.197324	-0.079238	-0.05775	0.395833	0.24302	0.446895	0.186627	0.299906	0.026605	0.305522	0.038875	0.151596	-0.49754	-0.109957	-0.213978	-0.0467655	0.215253	0.227672	-0.016811	0.3762	0.191622	-0.150898	-0.095055	0.265897	-0.069749	0.229054	-0.108843	0.372205	0.173623	0.141452	0.18746	0.180341	-0.0713365	0.0616565
589	similar to S. cerevisiae Sec6p and R. norvegicus rsec6	Hs.8088	11336	SEC6	5p	11336	5p15.33	-0.150536	-0.020229	0.0259505	-0.0283985	0.0014845	-0.083385	0.168346	-0.188562	-0.083101	-0.0273705	0.104833	0.330589	0.29405	0.513847	-0.025632	0.10978	0	-0.178694	0.117144	0.040588	-0.656659	0.043011	-0.119417	0.184077	0.612764	-0.121564	-0.479098	0.518117	0.230483	-0.082285	0.268275	0.505481	0.609631	0.278952	0	0.754324	-0.278423	0.0898755	0.457569	0.30249	-0.0835535	-0.088846
590	Sjogren's syndrome nuclear autoantigen 1	Hs.18528	8636	SSNA1	???	8636		-0.19503	-0.170879	-0.100181	0.1112	0.118067	-0.0208495	-0.409861	-0.247696	0.100166	-0.119117	0.092239	0.337188	0.41698	0.269736	0.127955	0.391579	0	0.11568	-0.035557	-0.14685	-0.365024	-0.111589	-0.300759	-0.03474	0.432194	0.016559	-0.120104	0.35184	0.1263	-0.007083	-0.07474	0.285656	0.085126	0.38674	0	0.47274	-0.20923	-0.0604175	0.310623	0.228467	-0.0750095	-0.235654
591	block of proliferation 1	Hs.30736	23246	BOP1	???	23246	8q24.3	-0.0933585	-0.0667265	-0.0874675	0.109299	-0.0207605	-0.208402	0.120373	0.041762	-0.416788	0.0715665	0.034608	-0.206319	-0.177155	-0.348723	-0.681258	-0.882428	-0.252237	-0.461567	-0.343377	-0.028978	-0.925982	-0.784912	-0.933126	-0.466879	-0.157918	-0.981569	-0.703135	-0.70305	-0.662926	-0.572151	-0.624063	-0.456176	-0.858828	-0.587781	-0.780668	-0.277478	-0.500562	-0.516361	-0.154467	-0.322492	-0.874602	-0.512299
592	zinc finger protein 211	Hs.15110	10520	ZNF211	19q13.4	10520	19q13.4	-0.243328	0.119464	-0.376816	-0.0129275	-0.123697	0.004175	-0.185061	0.142797	-0.133586	-0.102304	0.115773	0.011079	-0.277283	-0.163445	-0.178489	0.016827	-0.404491	-0.149504	-0.016097	-0.062639	-0.829309	-0.784379	-0.610601	-0.261117	-0.170721	-0.307953	-0.447067	0.129467	0.039707	-0.394469	-0.458122	-0.261759	-0.166644	-0.273965	-0.234219	0.092118	-0.42721	-0.12947	-0.038632	-0.0698955	-0.497554	-0.562332
593	activity-regulated cytoskeleton-associated protein	Hs.40888	23237	ARC	8q24.3	23237	8q24.3	-0.155018	0.147879	-0.0950765	0.0150645	0.004411	-0.066853	0.137291	-0.106695	-0.193981	-0.0236885	-0.057634	-0.035172	0.250773	0.209473	0.029932	0.197523	0	0.089129	-0.078324	-0.055548	-0.857541	-0.493227	-0.19694	-0.003262	0.55979	0	-0.022628	0.390454	0.179747	0.071197	0.099794	-0.386622	0.378243	-0.227198	0	0.593967	-0.185628	-0.155311	0.270025	0.074074	-0.201742	-0.096781
594	enoyl Coenzyme A hydratase 1, peroxisomal	Hs.196176	1891	ECH1	19q13.1	1891	19q13.1	-0.245528	0.168287	0	-0.0583075	-0.246358	-0.576533	0.183828	-0.149	-0.160789	-0.047394	-0.0203315	0.109202	0.350027	-0.124878	-0.368909	0.142481	-0.503047	-0.047269	-0.125165	-0.415499	-0.717991	-0.888689	-0.426013	-0.0395575	0.534177	0.12779	-0.449344	0.267064	-0.275559	0.0834	0.060386	-0.384468	-0.199284	0.056882	-0.725592	0.732838	-0.417714	-0.332238	0.300429	-0.0511655	-0.43802	-0.239359
595	keratin 7	Hs.23881	3855	KRT7	12q12-q21	3855	12q12-q21	-0.385667	-0.0378485	-0.581435	0.003478	-0.333951	0.0930635	0.0196595	-0.242199	-0.0926805	-0.278629	0.048768	0.878262	-0.06357	0.668111	-0.169611	0.404374	-0.53973	-0.151378	-0.020398	-0.430075	-0.604985	-0.305079	-0.564206	-0.273175	-0.226541	-0.403001	-0.158578	0.46421	0.352372	0.079993	-0.178335	-0.137828	0.500226	-0.532025	0.349733	0.169086	-0.237433	0.242492	-0.108218	-0.255895	-0.253494	-0.142483
596	ribosomal protein L18a	Hs.337766	6142	RPL18A	19p	6142	19p13	-0.053719	0.135618	-0.529494	0.148269	-0.315568	0.180276	-0.23489	-0.085524	-0.180003	-0.155299	-0.024764	0.689949	0.766122	0.334854	0.091278	0.252254	-0.01883	0.44907	-0.373209	-0.168785	-0.318632	-0.023267	-1.13282	-0.306121	0.370003	0.627036	-0.100179	0.361281	0	-0.181284	-0.153673	-0.281125	-0.59464	0.098928	-0.506907	0.899882	0.219501	0.0097935	0.293435	0.0593595	0	0.225563
597	glutathione S-transferase A2	Hs.378199	2939	GSTA2	6p12.2	2939	6p12.2	-0.473522	0.356585	-0.386465	0.0574255	-0.482231	-0.282979	0.019216	0.159145	-0.0337595	-0.143567	-0.027996	-0.059861	0.262269	-0.050289	-0.488422	-0.013819	-0.58025	-0.585491	0.103675	-0.283432	-1.31259	-0.83002	-0.893127	-0.502746	0.046805	-1.05336	-0.188887	-0.803793	-0.261026	-0.078446	-0.599547	-0.914365	-0.706718	-0.779615	-0.65932	0.191815	-0.716488	-0.448483	-0.42916	-0.733213	-1.19617	-0.707584
598	engulfment and cell motility 1 (ced-12 homolog, C. elegans)	Hs.31463	9844	ELMO1	7	9844	7p15.3-p15.2	-0.340551	0.175801	-0.0047495	-0.0835995	-0.216446	-0.126729	0.288751	-0.26346	0.309879	-0.035344	-0.238215	-0.070337	-0.162274	-0.045033	-0.281336	0.354933	-0.235579	-0.166897	-0.20128	-0.308343	-0.449621	-0.299457	0.0416705	-0.220647	0.297779	0.400512	-0.441545	0.196258	0.045655	0.056695	-0.158983	0.040073	0.094585	0.239337	0.044083	0.377413	-0.716742	-0.365331	0.158639	0.373626	-0.039321	-0.242601
599	NADH dehydrogenase (ubiquinone) Fe-S protein 7, 20kDa (NADH-coenzyme Q reductase)	Hs.211914	4727	NDUFS7	19p13	4727	19p13	-0.000354	0.355749	-0.021823	0.13078	0.265765	-0.018586	0.0706505	-0.060805	-0.334819	0.0598995	-0.07431	0.568076	0.559275	0.783704	0.14617	0.298129	0	0.065504	-0.113551	-0.191178	-0.05618	-0.019894	0.435049	0.151908	0.92223	0.149667	-0.074674	0.398176	0.589583	0.123765	0.26178	0.694338	0.561476	0.269058	-0.095689	0.87677	0.198625	0.525156	0.330279	0.298513	-0.123165	0.216916
600	ectonucleoside triphosphate diphosphohydrolase 2	Hs.123036	954	ENTPD2	#N/A	0		-0.24076	0.068875	-0.091991	-0.184122	0.120722	-0.147129	0.051677	-0.49501	-0.122386	-0.049794	-0.048159	0.53351	0.173221	0.625789	0.044373	0.35907	0.471921	-0.208929	0.322526	0.15189	0.118815	0.130051	0.689855	0.371943	0.125388	0.801664	0.93331	1.04149	0.809214	0.670481	0.612691	0.909947	1.19143	0.536205	1.12843	0.184249	0.118719	0.652175	0.355428	0.436723	0.472592	0.677245
601	ephrin-A1	Hs.399713	1942	EFNA1	1q21-q22	1942	1q21-q22	-0.197708	-0.0161235	-0.297003	0.037945	-0.117602	-0.181332	0.024377	-0.0244415	-0.250771	-0.0784845	-0.0126345	0.170458	0.204829	0.400401	0.004144	0.155174	0	-0.012902	0.077689	-0.114315	-0.771527	-0.454894	-0.463037	-0.029223	0.476718	-0.22828	-0.297526	0.407854	0.146741	0.074097	-0.075962	0.25064	0.428712	-0.12972	-0.065334	0.430527	-0.482637	-0.172205	-0.001393	0.156167	-0.352704	-0.222703
602	Data not found	Data not found	0		#N/A	0		-0.660865	0.065094	-0.78502	-0.0112945	-0.56577	-0.135232	-0.024878	0.002219	-0.304543	0.0729065	0.0071795	0.433972	0.076047	-0.389012	-0.210709	-0.269348	-0.536971	-0.856938	-0.240884	-0.419195	-0.891828	-0.643863	-1.7419	-1.08112	-0.419978	-1.26339	-0.860301	-0.503807	-0.39189	-1.25335	-1.05993	-0.983809	-1.58926	-1.36672	-1.01353	-0.051261	-0.556893	-0.628424	-0.744377	-0.973521	-1.28324	-0.802681
603	polymerase (RNA) III (DNA directed) (62kD)	Hs.250745	10623	RPC62	1	10623	1q21.1	-0.0694295	0.129897	-0.153804	0.080361	-0.216577	-0.049039	0.272574	-0.041976	-0.0660005	-0.172634	0.0887215	0.611497	0.390822	0.341875	0.103265	0.215599	0	0.317927	0.121847	-0.117655	-0.728285	-0.235617	-0.526222	0.312418	0.530606	-0.352704	-0.246591	0.268563	0.04741	0.067794	0.043675	0.067605	-0.186896	0.164211	-0.083298	0.609386	0.040965	-0.284058	0.502669	0.0956305	-0.186958	0.0291165
604	prostate tumor over expressed gene 1	Hs.19555	53635	PTOV1	19	53635	19q13.33	-0.106339	0.007253	-0.328026	0.207946	-0.155171	-0.159556	-0.0957325	-0.089415	-0.217883	-0.0063755	0.0484345	0.290311	0.258471	-0.120572	-0.003842	-0.101748	-0.114427	0.037291	-0.279896	-0.252007	-0.705712	-0.205274	-0.929849	-0.221338	0.0703835	-0.03128	-0.150753	0.16849	-0.147687	-0.265257	-0.51911	0.125572	-0.317692	0.181159	-0.384616	0.471771	-0.285061	-0.381317	0.360612	0.082405	-0.408294	-0.287959
605	prion protein interacting protein	Hs.151032	79033	PRNPIP	???	79033	1p32	-0.207577	0.268756	-0.010852	-0.048639	-0.301335	-0.245608	0.0435645	-0.129737	-0.029648	-0.145103	0.211988	0.192841	0.254376	0.247765	0.091467	-0.021981	0	0.18503	0.100005	0.012468	-0.748012	-0.273018	-0.10054	0.13932	0.572754	-0.331436	-0.248393	0.304956	0.211109	0	-0.172784	-0.030358	0.106443	-0.197032	0	0.678847	-0.212049	-0.0621545	0.409108	0.091964	-0.0702695	-0.139626
606	candidate tumor suppressor OVCA2	Hs.372664	124641	OVCA2	17p13.3	1801	17p13.3	-0.325647	0.0275385	-0.208034	0.0800175	-0.310315	-0.0820605	-0.018375	-0.129244	0.086144	0.077204	0.079815	0.290226	0.035262	0.1744	-0.078463	0.058711	-0.20154	-0.048305	0.081664	-0.279301	-0.70339	-0.357693	-0.183521	0.0496435	-0.083367	-0.136871	-0.313449	0.22854	0.0277	-0.216409	-0.290815	0.249633	0.029014	-0.375165	-0.507727	0.406304	-0.04938	0.242366	-0.138573	-0.137322	-0.407975	-0.0779115
607	myosin, heavy polypeptide 9, non-muscle	Hs.146550	4627	MYH9	22q13.1	4627	22q13.1	-0.530751	0.23757	-0.285757	0.0439385	-0.296494	-0.021434	0.353382	-0.103512	-0.166239	-0.032007	0.0299955	0.020796	-0.144707	0.148414	-0.280662	-0.063854	0	-0.227828	0.193593	-0.17339	-0.557358	-0.446844	-0.15902	-0.004616	-0.0280285	-0.251793	-0.213779	0.290482	0.10452	-0.176187	-0.288584	0.192956	0.077736	-0.164198	-0.511674	0.329206	-0.170588	0.124581	-0.079495	0.195195	-0.388485	-0.319154
608	enolase 1, (alpha)	Hs.254105	2023	ENO1	1p36.3-p36.2	2023	1p36.3-p36.2	-0.444007	0.081098	-0.523841	-0.0399255	-0.517756	-0.130501	-0.0046175	0.157707	-0.0994885	0.0598505	0.0600785	-0.085577	-0.133531	-0.740955	-0.770776	-0.043661	-0.869436	-0.907208	0.132448	-0.538735	-1.92806	-1.72145	-1.02252	-0.316307	0.442092	-0.811467	-0.490973	-0.599845	-0.299146	-0.436	-0.549106	-1.01199	-1.03977	-0.93057	-0.459618	0.088071	-0.729712	-0.910083	-0.144021	-0.561952	-1.18186	-0.781755
609	nucleoside phosphorylase	Hs.75514	4860	NP	14q13.1	4860	14q13.1	-0.17987	-0.0276715	-0.35175	0.07715	-0.417179	0.0970465	-0.104655	0.0019435	-0.277342	0.0586145	-0.032305	1.38808	0.447201	1.24392	0.146352	-0.044784	0.13471	-0.020808	0.071608	-0.22739	-0.976627	-0.763658	0.215465	0.0590255	0.0977015	-0.645476	1.30554	1.35649	1.13865	-0.364155	0.475255	0.243928	0.531478	0.050998	0.360488	0.4893	-0.024274	1.46658	0.096533	-0.08023	0.159704	0.664327
610	bone morphogenetic protein 7 (osteogenic protein 1)	Hs.170195	655	BMP7	20	655	20q13	-0.36657	0.140506	0.086851	-0.0284955	-0.111142	-0.213969	0.032528	0.0931985	-0.168897	-0.0116155	0.152474	0.327177	0.341491	-0.002275	-0.386832	-0.038287	-0.163939	-0.01851	-0.40605	-0.392418	-0.564332	-0.452631	-0.470828	-0.130215	0.248682	0.227733	-0.081606	0.261475	0.0414235	-0.09708	-0.083582	-0.024855	0.336468	0.11469	-0.584211	0.424405	-0.360651	-0.353753	0.202373	-0.133213	-0.364482	-0.306024
611	NAD(P) dependent steroid dehydrogenase-like; H105e3	Hs.57698	50814	H105E3	Xq28	50814	Xq28	0.002234	0.070696	-0.07287	0.0703	0.151298	0.08303	-0.003592	0.099143	-0.304497	0.0625525	0.007134	0.441088	0.61181	0.625021	0.072235	0.478707	0	0.390158	-0.018506	-0.123225	-0.537299	-0.407543	-0.224395	0.404711	0.792515	0.863055	-0.065579	0.637531	0.250972	0.877847	0.393878	0.661804	0.220271	0.416363	-0.488555	0.845554	-0.0200695	0.277278	0.47274	0.155453	-0.259955	-0.0043315
612	hypothetical protein MGC2601	Hs.124915	79006	MGC2601	???	79006	16p13.12	-0.029883	0.521705	0.225609	0.267973	0.103268	0.082653	-0.12325	-0.144106	-0.462689	-0.17894	0.261781	0.24751	0.438843	0	0	0.059836	0	0.088984	0.214716	-0.27135	0.071369	0.087591	0.317961	0.348469	0.665392	0.577082	-0.041383	0.530515	0.217881	0	0.32995	0	0.329887	0.23972	0	0.814092	-0.015386	0.176183	0.54303	0.228562	0.0687695	-0.187184
613	fuse-binding protein-interacting repressor	Hs.74562	22827	SIAHBP1	8q24.2-qtel	22827	8q24.2-qtel	-0.093687	0.237361	-0.28079	0.188338	-0.125237	-0.102889	0.021178	0.144425	-0.134226	0.0452055	-0.080846	0.582047	0.327544	0.404316	-0.128066	0.313636	-0.357031	-0.30951	0.092456	-0.726841	-0.326263	-0.225626	0.273243	0.13314	0.196254	0.147899	-0.202813	0.661893	0.524652	0.072162	-0.328739	0.186133	0.12648	0.013192	-0.035245	0.797484	0.291017	0.852702	-0.282238	0.114633	-0.0862105	-0.169612
614	ESTs	Hs.438541	0		6p21.3	10471	6p21.3	0.165039	0.079233	0.155982	0.103661	0.184812	-0.0373175	0.0647165	0.13423	0.0076945	-0.105443	-0.0236735	0.566537	0.558588	0.376296	0.672971	0.588093	0.694015	0.326447	0.236415	0.385086	0.759822	0.68021	0.740699	0.767908	0.830643	1.40406	0.662742	0.926144	0.556121	1.08683	0.674266	1.38007	1.24835	1.15588	0.84134	0.956911	0.671163	0.46034	1.30586	0.620541	0.80512	0.467322
615	serologically defined colon cancer antigen 28	Hs.84700	10809	STARD10	11q13	58501	11q13	0.151798	0.188958	-0.167727	-0.0826085	-0.30055	-0.236669	-0.134052	-0.137151	-0.387425	-0.0602375	-0.190669	0.202138	0.276752	0.361878	0.064819	0.157596	0	0.089968	0.08896	-0.226278	-0.48387	-0.13561	-0.356218	-0.049992	0.254246	0.16045	0.033946	0.286889	0.079799	0.048234	0.263238	0.152087	0.076999	-0.065161	-0.226035	0.690741	-0.13794	0.19274	0.426264	0.0991935	-0.170916	-0.139529
616	ESTs, Moderately similar to hypothetical protein FLJ20489 [Homo sapiens] [H.sapiens]	Hs.381139	0		20q13.1-13.3	10955	20q13.1-13.3	0.11408	-0.11098	0.13385	-0.0503465	0.10203	0.081171	-0.0631335	-0.0031945	0.226915	-0.0315355	-0.0664235	0.170768	0.187809	0.328066	0.113848	0.141582	0.337995	0.081254	0.102113	0.24267	0.190013	0.334627	0.0904255	0.135474	0.116156	0.542221	0.252929	0.490483	0.221276	0.582629	0.238997	0.120463	0.563622	0.404828	0.3354	0.211991	-0.0313375	-0.010146	0.320214	0.182419	0.172268	0.13998
617	serologically defined colon cancer antigen 3	Hs.94300	10807	SDCCAG3	9	10807	9q34.3	0.0374365	-0.220356	-0.526069	-0.0148765	0.662833	0.677976	-0.141562	-0.0375855	-0.562386	-0.115302	-0.156363	1.67829	1.04108	1.17341	0.563875	-0.515691	0.864159	0.805031	0.298547	0.624075	-0.352876	-0.402736	-1.23645	0.319518	-0.557499	-0.651694	0.176666	0.401609	0.236473	-0.246168	-0.481162	0.088516	-0.352985	-0.018254	-0.103864	0.124957	0.944073	0.857033	0.995988	-0.0822075	0.555286	0.451562
618	matrix metalloproteinase 10 (stromelysin 2)	Hs.2258	4319	MMP10	11q22.3	4319	11q22.3	-0.623942	-0.0931465	-0.365362	-0.137305	-0.126337	-0.0729135	0.218887	-0.0199305	0.0382115	0.041872	0.0469795	0.046648	-0.119148	-0.224836	-0.368432	0.157122	-0.807197	-0.631853	-0.092988	-0.421201	-1.19909	-1.21877	-0.505564	-0.0317925	0.321344	-0.144368	-0.243885	-0.08911	0.233729	-0.225413	-0.327501	-0.041966	-0.126176	-0.296684	-0.138428	0.251685	-0.289948	-0.315634	-0.211537	-0.178425	-0.716333	-0.271771
619	vav 3 oncogene	Hs.267659	10451	VAV3	1	10451	1p13.2	0.17815	0.0413145	0.133486	0.065862	0.182226	0.0166425	0.0120345	0.0694815	0.002313	-0.012557	-0.0527505	0.261943	0.22013	0.337826	0.115736	-0.049651	0.260535	0.279205	0.130902	0.332448	0.055378	0.152288	0.0547205	0.194396	0.265524	0.268038	0.306644	0.216076	-0.044742	0.503334	0.160298	0.366815	0.477183	0.415979	0.269223	0.217024	0.159595	-0.24974	0.37224	0.122924	0.207816	0.155877
620	ubiquitin fusion degradation 1-like	Hs.199402	7353	UFD1L	22q11.21	7353	22q11.21	0.0195375	0.20902	0.02679	0.183676	0.295297	-0.121487	-0.134159	0.162045	0.122882	-0.111061	0.061145	0.602613	0.609777	0.57041	0.395064	0.557823	0.204279	0.498476	0.240769	0.125385	-0.299071	-0.006645	-0.171006	0.266735	0.495812	0.218491	0.033812	0.427592	0.0457045	0.261917	0.2657	0.426187	0.451635	0.010664	-0.00408	0.562072	0.113981	0.156118	0.309772	0.138519	0.077583	0.16561
621	Rho-related BTB domain containing 3	Hs.10432	22836	RHOBTB3	5	22836	5q21.2	-0.179955	0.0838345	-0.048439	-0.126679	0.151427	-0.142044	0.133725	-0.083646	-0.185284	-0.0642195	-0.0096885	0.360449	0.317793	0.670504	0.069087	0.088084	0.203165	0.197877	0.320319	0.158859	-0.103355	0.0306	0.231648	0.380615	0.394578	0.40396	0.255125	0.144069	0.19278	0.560205	0.291058	0.974596	0.7107	0.38315	0.048689	0.608892	0.159173	0.214179	0.478732	0.0953195	0.0132115	0.164988
622	phosphoglucomutase 1	Hs.1869	5236	PGM1	1p31	5236	1p31	-0.331491	-0.039804	-0.264314	0.104197	-0.07114	-0.109744	-0.0340155	-0.0698795	0.12526	-0.032941	0.017976	0.233166	0.113476	0.11198	-0.163701	0.405566	-0.657435	-0.261343	-0.038319	-0.167169	-0.842394	-0.887609	-0.370832	-0.129551	0.138582	-0.063967	-0.281287	0.128435	-0.105709	0.039269	5.5e-05	-0.197655	0.051692	-0.300514	0.037731	0.254653	-0.231656	-0.338928	0.012864	-0.18381	-0.531699	-0.321552
623	thyroid hormone receptor interactor 4	Hs.116784	9325	TRIP4	15	9325	15q22.1	-0.0624325	-0.091162	-0.091342	0.102933	-0.127509	0.014553	-0.022482	-0.09114	-0.258962	-0.14466	-0.132721	0.095857	0.225011	0.147671	0.06506	0.112295	-0.022481	0.084909	0.059406	0.034034	-0.692723	-0.579639	-0.526663	0.110976	0.209149	-0.319782	-0.388835	0.052377	-0.007337	0.251068	-0.128512	-0.047657	0.473396	-0.265458	-0.009776	0.505784	-0.26208	-0.193391	-0.009444	-0.062836	-0.356501	-0.123874
624	malate dehydrogenase 2, NAD (mitochondrial)	Hs.343521	4191	MDH2	7cen-q22	4191	7p12.3-q11.2	0.110728	0.0598775	0.134327	0.133076	0.124789	0.037428	-0.075194	-0.109064	-0.194158	-0.113292	0.011119	-0.023712	0.24304	0.729677	-0.204902	0.231987	-0.582198	0.012978	0.112189	0.119823	-0.701682	-0.385158	-0.453767	-0.245609	0.342923	-0.153066	-0.71907	0.08076	-0.313583	0.176047	-0.090871	-0.033582	-0.278884	-0.310281	-0.52116	0.496216	-0.168712	-0.440249	0.102954	-0.037025	-0.277445	-0.199081
625	Homo sapiens cDNA FLJ90821 fis, clone Y79AA1001328, moderately similar to Mus musculus mRNA for Dll3 protein.	Hs.406341	0		16p13.3	6187	16p13.3	0.263298	0.0845345	-0.307229	0.136462	0.289608	0.0276965	-0.267643	-0.020374	-0.435523	-0.2539	0.314243	0.314716	0.810217	-0.316787	-0.329196	0.385202	-0.128369	0.460513	-0.370499	0.097809	-0.671591	-0.151893	-1.83331	-1.13597	0.0182995	-0.300066	-0.81364	-0.076886	-0.605872	-0.185882	-0.690045	-0.634298	-1.50222	0.166895	-1.06339	1.04396	-0.447236	-0.669091	-0.100731	-0.354669	-0.649329	-0.697105
626	FK506 binding protein 4, 59kDa	Hs.848	2288	FKBP4	12	2288	12p13.33	-0.274971	0.181438	0.150425	-0.00595	-0.197869	0.106507	0.0015475	-0.08467	0.120622	0.140526	0.016309	-0.119004	-0.110278	0	-0.384692	0.071554	-0.409038	-0.201815	0.045059	-0.34321	-0.994292	-0.766388	-0.309505	-0.0663655	0.355673	0.202928	0.216031	0.28931	-0.046552	0.01344	-0.069714	0.160946	0.04268	0.179683	-0.658847	0.398329	-0.454709	-0.257512	0.10996	0.054942	-0.353114	-0.176529
627	protein kinase C, beta 1	Hs.77202	5579	PRKCB1	16p11.2	5579	16p11.2	0.0007455	0.0539485	-0.267365	0.086514	0.0105245	-0.0719	0.01787	-0.0855215	0.000438	0.108895	-0.103093	-0.239837	-0.032531	-0.15197	-0.159277	0.430971	-0.557688	-0.40858	0.02974	-0.285528	-0.396609	-0.621118	-0.961516	-0.529788	-0.548992	-0.720527	-0.688702	-0.430451	-0.919972	0.419356	-0.2004	-0.470874	-0.476292	-0.365885	-0.203196	0.094858	-0.0537505	-0.154185	-0.3309	-0.717934	-0.314218	-0.54109
628	hypothetical protein FLJ23749	Hs.180178	91694	FLJ23749	???	0		-0.20034	0.121926	-0.068148	0.0898065	-0.1821	0.0612725	0.0038435	-0.184403	0.288923	0.041546	0.0914385	-0.050567	-0.002641	0.491709	-0.071445	0.231394	-0.021723	0.166996	0.408948	0.016398	-0.233073	-0.13892	-0.220514	0.094861	0.0474385	0.316442	0.310128	0.483543	0.101848	0.318539	0.261939	-0.022885	0.615914	0.210111	0.369158	0.218305	-0.179723	0.372086	0.07293	-0.048066	-0.211083	0.0013785
629	podocalyxin-like	Hs.16426	5420	PODXL	7q32-q33	5420	7q32-q33	0.122413	0.137964	-0.215666	0.0282795	-0.02763	-0.110801	-0.115298	-0.0281605	0.0021865	0.125026	0.050899	-0.410008	0.001105	-0.237535	0	-0.148124	0	-0.215723	-0.001882	-0.356595	-0.013111	-0.271276	-0.277407	-0.134521	-0.038243	0	0	0	-0.174334	0	0.079309	0	-0.101461	0	0	0.252502	0.038246	-0.064263	0.255459	-0.0550205	0.0952675	-0.16819
630	homeo box A9	Hs.127428	3205	HOXA9	7p15-p14	3205	7p15-p14	-0.0364455	0.237419	-0.0380135	0.185512	-0.063726	0.147162	0.590557	-0.030621	0	0.0102045	-0.0204995	-0.013105	0.550833	0	-0.176684	0.209684	0	0.052506	0.349659	-0.407502	-0.455248	-0.49107	-0.294421	-0.022647	0.870886	0	0	-0.093948	-0.31978	0	0.366407	-0.291704	-0.376367	0.015144	0	0.476306	-0.421382	-0.283679	0.345032	0.102675	-0.0229835	-0.400749
631	symplekin	Hs.107019	8189	SPK	19q13.3	8189	19q13.3	0.126547	0.091188	-0.0861975	0.283724	-0.0989475	-0.0711645	0.03463	0.146982	-0.203859	-0.11474	-0.0098115	0.074153	0.253082	0.273884	0	0.212134	0	-0.390729	0.426127	-0.310731	-0.177033	-0.139541	-0.398702	-0.05978	0.573946	0	0	0	0.154569	0	0.062492	0.025752	0.206851	0	0	0.963058	-0.0552285	-0.009264	0.568248	-0.025729	0.0527055	-0.255375
632	smoothened homolog (Drosophila)	Hs.197366	6608	SMO	7q32.3	6608	7q32.3	-0.010068	-0.040962	-0.0260315	0.036355	0.032253	-0.234869	0.205237	0.051002	-0.183605	-0.0151205	-0.0583215	0.150994	0.307082	0	0.278885	0.505104	0	0.216465	0.400538	-0.375402	-0.51605	-0.500629	0.2942	0.256643	0.690793	0	-0.039385	0.694119	0.616663	0.01673	0.5095	0.098779	1.07682	0.32211	0	0.563564	-0.046516	0.22033	0.446119	0.268563	0.0262055	-0.0166145
633	Data not found	Data not found	0		#N/A	0		-0.486853	0.336442	-0.236618	0.0579975	-0.0580885	-0.189614	0.097744	0.125446	-0.11861	-0.140434	-0.004238	0.263932	0.374057	0.338187	0.131166	0.282729	0.322453	-0.056591	0.176293	0.009178	-0.38781	-0.187363	-0.366219	-0.0001255	0.662183	0.446018	0.443912	0.053793	0.320547	0.631123	0.078103	0	0.113219	0.237473	-0.153201	0.766416	-0.25714	-0.664565	0.361514	0.089889	-0.28698	-0.0920445
634	phospholipid scramblase 3	Hs.103382	57048	PLSCR3	17	57048	17p13.2	-0.10395	-0.031926	-0.379568	0.0620935	0.122124	-0.0465295	-0.290631	-0.0140895	-0.170806	-0.156745	0.292601	0.320089	0.572644	-0.485449	-0.239938	0.335216	-0.252942	0.232571	-0.32253	-0.004498	-0.744411	-0.590684	-1.68106	-0.697396	0.047471	-0.501206	-0.8076	-0.591313	-0.545728	-0.202664	-0.619457	-0.759857	-0.994091	-0.346715	-0.854525	0.873181	-0.559689	-0.760516	-0.288677	-0.367293	-0.674358	-0.560806
635	propionyl Coenzyme A carboxylase, beta polypeptide	Hs.63788	5096	PCCB	3q21-q22	5096	3q21-q22	-0.356646	-0.236863	-0.247321	-0.0391525	-0.448037	0.0830225	-0.166723	-0.0227505	-0.128701	0.0534895	-0.0382015	0.160995	0.26342	0.27386	-0.062248	0.024771	0	-0.069884	0.073735	-0.058192	-0.621693	-0.438692	-0.356541	0.047739	0.251775	-0.083574	-0.444336	0.0538	-0.186051	0.533353	-0.054583	0.156496	0.027344	-0.323418	-0.139839	0.549143	-0.054869	-0.295179	0.465528	-0.106385	-0.172615	-0.196046
636	adenylosuccinate lyase	Hs.75527	158	ADSL	22q13.2	158	22q13.2	-0.029063	0.0511045	-0.137968	0.145998	-0.132048	0.024598	-0.0297995	0.110485	-0.254395	-0.0551805	0.252253	0.350909	0.501418	-0.003842	-0.236304	-0.056504	-0.150125	0.190016	-0.086712	-0.12077	-0.505856	-0.278119	-0.59529	-0.245926	0.249418	-0.087788	-0.395699	0.054132	-0.175178	0.035937	-0.135497	-0.166788	-0.143768	0.166148	-0.0619	0.651364	-0.233882	-0.447244	0.267306	0.0226695	-0.149401	-0.270212
637	heat shock 90kDa protein 1, beta	Hs.74335	3326	HSPCB	6p12	3326	6p12	-0.564407	0.146739	-0.349495	0.060137	-0.505742	-0.267217	0.0276125	-0.083618	-0.568627	0.311523	0.181859	-0.371163	-0.471848	-0.559502	-1.16978	-0.79467	-1.17006	-1.09587	-0.370113	-0.718571	-1.5419	-1.29362	-1.06489	-0.878296	-0.69457	-1.10336	-0.932959	-0.451429	-0.310497	-0.544195	-1.01386	-0.735729	-0.813163	-0.704621	-1.04153	0.226346	-0.784134	-0.571885	-0.409838	-0.336128	-1.18506	-0.857777
638	suppression of tumorigenicity 14 (colon carcinoma, matriptase, epithin)	Hs.56937	6768	ST14	11q24-q25	6768	11q24-q25	-0.0474535	-0.021361	-0.0532755	-0.082226	0.0607495	-0.129139	-0.138475	-0.0682675	0.317049	-0.211677	0.294803	0.392129	0.402014	0.291897	0.094874	0.080192	0	0.105264	0.162771	-0.007878	-0.251365	-0.546038	-0.0044715	0.147853	0.214918	0.222929	-0.291863	0.377252	0.170009	0	0.118095	0	0.2982	0.12603	0	0.512369	-0.137825	-0.132668	0.364052	0.188468	-0.193391	-0.132069
639	putative cyclin G1 interacting protein	Hs.10028	10467	CG1I	7	10467	7q11.22	-0.305156	0.061069	-0.350091	-0.063586	-0.209989	-0.111746	0.06366	0.06078	-0.292751	-0.0654415	0.0276	0.135236	0.174433	-0.119157	-0.470526	-0.387907	-0.371423	-0.259063	-0.190492	-0.408547	-0.761618	-0.490153	-0.509123	-0.0854795	0.286988	-0.100766	-0.271978	-0.152512	0.121051	0.381982	-0.252013	0.301008	0.270435	-0.122799	-0.399105	0.445626	-0.354411	-0.484416	0.101315	0.127858	-0.323956	-0.239412
640	KIAA0595 protein	Hs.146957	23082	KIAA0595	???	23082	10q24.32	-0.016407	-0.025491	0.009419	0.0777035	0.174918	-0.064214	0.116806	-0.0726255	-0.567031	-0.040831	0.502034	0.117831	0.19559	-0.138554	-0.307718	0.345084	0.031333	-0.190134	0.108321	-0.24893	-0.07804	-0.042506	-0.804014	-0.438001	0.215054	-0.009621	-0.629428	0.185181	0.167996	0.013438	-0.318614	-0.493196	-0.306599	0.244764	-0.300766	0.829489	-0.169639	-0.570214	0.158195	0.145435	-0.436885	-0.369264
641	benzodiazapine receptor (peripheral)	Hs.202	706	BZRP	22q13.31	706	22q13.31	0.228028	0.09881	-0.0209035	0.159457	0.106137	-0.070439	-0.169803	0.094406	-0.0281695	-0.141099	0.030593	0.587029	0.522295	0.149882	0.37739	0.508405	0.082985	0.247995	0.118361	0.146992	-0.104876	0.131994	-0.684752	-0.303106	0.323408	-0.150104	0.540022	0.252972	0.310553	0.167494	0.044357	0.161803	0.383782	0.477885	-0.211614	0.823758	-0.228239	-0.243755	0.407581	0.124115	-0.395995	0.153649
642	RAN binding protein 1	Hs.24763	5902	RANBP1	22q11.21	5902	22q11.21	-0.096215	0.084947	0.142556	-0.0472705	0.203473	-0.174233	0.0207355	-0.108267	-0.0486065	-0.065195	0.1591	0.265184	0.736812	0	0.040698	0.314921	-0.049041	0.138058	-0.027084	-0.11663	-0.074658	-0.167231	-0.363442	-0.0671395	0.72336	0.501746	0.122872	0.31028	0.150425	0.362679	0.132621	0.36966	0.1482	0.544471	-0.255255	1.04259	-0.126987	-0.0242135	0.367999	0.328535	0.088781	0.061959
643	rabaptin-5	Hs.250535	9135	RAB5EP	#N/A	0		-0.128992	0.43864	-0.042771	-0.0574825	-0.134654	-0.283696	0.108511	0.479434	-0.310536	0.0748585	-0.0661115	0.957314	0.464603	0.63157	0.576889	0.850391	0	0.332014	0.658158	0.822548	0.690391	0.602051	0.207739	0.0754195	0.342249	0	0	0.152468	0.543322	0.215085	0.41491	1.17793	0.987672	0	0	0.948259	0.156572	0.847203	0.322705	0.0075605	0.570133	0.217936
644	B/K protein	Hs.26971	51760	LOC51760	16	51760	16p13.13	0.0231645	0.528877	0.123508	0.273224	0.0622785	0.0867225	0.386184	-0.0653585	0.118047	0.037679	0.04877	0	0.219162	0	-0.035199	0.087195	0	0.382641	0.328529	-0.028771	0.064779	0.03945	0.40367	0.494237	0.754564	0.057052	-0.034007	0.706385	0.131765	0	0.612577	0.059195	0.605224	0.322978	0	0.271173	-0.052618	0.109155	0.483534	0.0802365	0.050655	0.127415
645	ELAV (embryonic lethal, abnormal vision, Drosophila)-like 3 (Hu antigen C)	Hs.1701	1995	ELAVL3	19p13.2	1995	19p13.2	0.055849	0.383969	0.0897045	0.140586	0.000426	-0.0165645	0.031327	-0.0995115	-0.021795	0.0099035	-0.0014845	0.125952	0.159728	-0.049357	-0.050301	0.20932	0	-0.342852	-0.021178	-0.296225	-0.254666	-0.347584	0.361124	0.08807	0.436474	0	0	0.194535	0.347932	0	0.258715	0.074378	0.792556	0	0	0.730272	0.0358045	-0.0106695	0.528439	-0.03624	0.215137	-0.0900575
646	methyl-CpG binding domain protein 3	Hs.178728	53615	MBD3	19p13.3	53615	19p13.3	-0.0335735	0.261508	0.213702	0.248205	0.336927	0.463643	-0.16271	0.25577	0	-0.063102	0	0	0.494182	0	0	0.153303	0	0.421239	0.553366	-0.019922	0.188858	-0.103235	0.135463	0.280677	1.06864	0	0	0	0.230828	0	-0.0541	0	-0.004793	0.258807	0	0.164341	0.18906	-0.026746	0.827576	-0.0107935	0	0.0264175
647	N-ethylmaleimide-sensitive factor attachment protein, alpha	Hs.75932	8775	NAPA	19	8775	19q13.33	-0.113485	0.095896	-0.380746	-0.216612	-0.0933385	-0.290662	-0.000219	0.052694	0.195604	0.102594	-0.039591	0.365688	0.184628	1.08311	0.200871	0.668979	-0.104859	0.015636	0.462659	0.105182	-0.798297	-0.46408	-0.12917	0.448892	0.167634	0.672446	0.242363	1.41795	1.37688	0.37034	0.606493	0.998341	1.70876	0.363568	0.676997	0.753305	-0.230954	0.256323	0.088608	0.566343	-0.208175	0.204553
648	hypothetical protein FLJ13868	Hs.9003	64755	FLJ13868	???	64755	16p11.1	-0.063023	0.085544	0	0	0.0109605	0	0	0	-0.034699	-0.127112	0.0435905	0.075756	0.375014	0	0.434639	0.685306	0.138632	0.154365	0.646667	-0.078805	-0.236233	0.044776	0.420602	0.737413	0.891717	1.03304	0.427247	1.0405	0.982414	0.529506	0.52019	0.7056	1.57241	0.740951	0.575538	0.817724	-0.272977	0.184852	0.37544	0.61336	0.145892	0.263715
649	MCM7 minichromosome maintenance deficient 7 (S. cerevisiae)	Hs.77152	4176	MCM7	7q21.3-q22.1	4176	7q21.3-q22.1	-0.168478	0.031019	-0.170015	0.031389	0.026527	-0.009332	0.15403	0.013265	-0.370429	0.0821255	0.221249	0.225937	0.3477	0	-0.310716	-0.007603	-0.112276	-0.180111	0.219404	-0.109769	-0.711739	-0.405378	-0.679229	-0.0508925	0.490571	-0.014111	0.121564	0.042022	0.251181	0.308487	0.048742	0.4262	0.239101	0.243517	-0.035244	0.593745	-0.147937	-0.390013	0.249243	0.451958	-0.378034	-0.224537
650	CUG triplet repeat, RNA binding protein 1	Hs.81248	10658	CUGBP1	11p11	10658	11p11	-0.089548	0.039293	-0.149005	-0.078036	-0.252381	0.05774	0.022879	0.0599285	-0.018962	0.0132485	0.140185	0.16163	-0.106499	-0.201793	-0.305965	-0.224665	-0.227781	-0.378934	-0.020378	-0.169782	-0.080809	-0.01316	-0.226988	-0.332884	-0.107218	0.113589	0.000201	-0.078537	-0.323568	0.160381	0.056337	0.152391	-0.261524	-0.007237	0.058489	0.33695	-0.0847285	-0.0609935	0.002022	-0.284484	-0.264858	-0.118296
651	ESTs, Weakly similar to hypothetical protein FLJ20378 [Homo sapiens] [H.sapiens]	Hs.294141	0		19	6597	19p13.2	-0.073782	0.249334	-0.086514	0.185065	0.150437	-0.133804	0.061118	0.213118	-0.639293	-0.0142225	0.0499235	-0.115103	-0.068181	-0.566241	-0.534345	-0.152927	0	-0.441641	-0.055837	0.048181	-0.899031	-0.495129	-0.526487	-0.338927	0.391936	-0.02232	-0.177911	-0.223755	-0.0754545	-0.117067	-0.285565	-0.514862	-0.411101	-0.06872	0	0.528375	-0.522743	-0.609792	0.187887	0.253001	-0.401174	-0.456319
652	U2(RNU2) small nuclear RNA auxillary factor 1	Hs.271687	7307	U2AF1	21q22.3	7307	21q22.3	-0.716484	0.132253	-0.428279	0.108911	-0.374428	-0.232429	-0.215872	-0.0500255	-0.103763	0.145109	0.097556	0.891707	0.129622	0.701269	-0.017265	0.099413	-1.12674	-0.335323	-0.010113	-0.461636	-0.200684	0.230997	0.233085	0.114078	-0.284068	0.272331	-0.090364	0.740743	0.304336	-0.021725	-0.242943	0.439987	0.48691	-0.419488	0.315409	0.304424	0.160672	0.66923	-0.55998	-0.114286	-0.0298985	0.0272175
653	hypothetical protein FLJ10737	Hs.261134	55735	FLJ10737	1	55735	1p36.23	-0.080908	0.221498	-0.168536	-0.0552045	-0.402328	-0.32623	-0.011266	-0.019455	-0.243776	-0.088718	0.07089	0.21542	0.183717	0.345169	0.036992	-0.037266	0	0.231522	0.345278	0.105943	-0.615302	-0.336071	-0.205787	0.0558815	0.447713	0	0	0.186016	-0.123769	0	0.186705	0	0.364905	-0.064039	0	0.493691	-0.189421	-0.266342	0.193366	0.0950815	-0.13549	-0.159135
654	Fzr1 protein	Hs.268384	51343	FZR1	19p13.3	51343	19p13.3	-0.288859	0.020155	-0.195339	0.072824	-0.144157	-0.191318	0.0039665	-0.039978	0.20525	-0.043367	0.106444	0.5689	0.284611	0.51192	0.171374	0.356884	-0.478948	0.121709	0.132648	-0.065326	-0.311169	0.136021	0.118157	0.198056	0.293896	0.365482	0.079129	0.473801	0.422167	0.181195	0.095659	0.483202	0.813462	0.301385	0.10615	0.630427	-0.002286	0.316731	0.163105	0.361326	0.066183	0.2067
655	TNFAIP3 interacting protein 1	Hs.109281	10318	TNIP1	5q32-q33.1	10318	5q32-q33.1	-0.405537	0.074959	-0.463173	-0.178222	-0.252764	-0.169926	0.157201	0.163072	0.0747265	0.0159185	0.0218655	0.17723	0.336346	1.15961	0.341116	0.833965	-0.132525	-0.050995	0.876292	-0.123491	-0.531484	-0.097558	0.211073	0.34888	0.3329	-0.062247	-0.009892	0.725114	0.642242	0.256457	0.382069	0.755055	1.50862	0.53532	0.74108	0.737641	-0.362123	0.151317	0.216581	0.539114	-0.293689	0.022005
656	thymidine kinase 1, soluble	Hs.105097	7083	TK1	17q23.2-q25.3	7083	17q23.2-q25.3	-0.31098	-0.033532	-0.141543	-0.073201	-0.0269245	-0.230049	0.256745	-0.0576295	0.0835755	-0.172134	0.0891585	0.472775	0.585686	0.531831	0.351984	0.560957	0.043777	0.232661	0.355381	0.007171	-0.39825	-0.370813	0.040095	0.428179	0.670791	0.303521	0.159604	0.582563	0.385516	0.460884	0.398854	0.664733	0.898019	0.404423	0	0.610683	-0.182799	-0.0053535	0.213309	0.362785	-0.0827065	0.186362
657	NADH dehydrogenase (ubiquinone) Fe-S protein 6, 13kDa (NADH-coenzyme Q reductase)	Hs.49767	4726	NDUFS6	5	4726	5p15.2	0.026185	0.153101	-0.090258	0.129274	-0.098807	-0.030771	0.0007135	0.082838	-0.210631	-0.141772	-0.045017	0.551741	0.715088	0.199411	0.018299	0.134113	0.228581	0.292425	0.21558	-0.195566	-0.337133	-0.190848	-0.353053	0.0734785	0.766242	0.156564	0.050095	0.175098	0.371761	0.333339	0.451582	0.383998	0.114392	0.377549	0.031742	0.721075	-0.262118	-0.18269	0.621715	0.126125	-0.258034	0.0943295
658	ring finger protein (C3HC4 type) 8	Hs.24439	9025	RNF8	6p21.3	9025	6p21.3	-0.214155	0.0223305	0.264777	-0.07572	-0.174934	-0.122289	0.000597	0.303919	-0.362843	-0.0405895	0.147941	-0.13597	-0.019619	0	-0.392352	-0.164775	0	-0.300497	0.00718	0.101281	-0.192333	-0.506825	-0.080176	-0.369329	0.276058	0	-0.336911	-0.073294	-0.068816	0	-0.170066	-0.243391	-0.434647	0.018798	-0.225207	0.397134	-0.310132	-0.318739	0.415186	0.058371	-0.143707	-0.105644
659	KIAA0296 gene product	Hs.119273	9726	KIAA0296	16	9726	16p11.1	-0.162837	0.096035	-0.037888	0.254854	0.097494	-0.0598755	0.0240145	0.122429	-0.106225	-0.0297815	0.0305585	0.312632	0.222541	0.109066	-0.159982	-0.160578	0	-0.213009	-0.069406	-0.173757	-0.668615	-0.379418	-0.357624	-0.158746	0.326459	-0.494614	0.278139	0.299289	0.0024085	-0.185668	0.368122	-0.336027	0.066681	-0.037835	-0.159058	0.267617	-0.345842	-0.30265	0.174745	0.047735	-0.330157	-0.233584
660	Data not found	Data not found	0		#N/A	0		-0.244503	0.0176955	-0.0727735	-0.0383435	-0.0053305	-0.0918035	0.034263	-0.02458	-0.119506	-0.01879	0.0505195	0.187246	0.143908	0.237743	-0.092264	0.072035	-0.07715	-0.100625	0.061787	-0.06528	-0.153033	-0.043906	-0.205969	0.043607	0.254509	0.177115	0.179259	0.133162	0.0226725	0.332229	0.110683	0.124619	0.225947	0.047024	-0.032174	0.340092	-0.147929	-0.056589	0.073581	0.0322505	0.043344	0.0316345
661	serine hydroxymethyltransferase 2 (mitochondrial)	Hs.75069	6472	SHMT2	12q12-q14	6472	12q12-q14	0.0846365	0.00613	-0.339283	0.0433725	-0.180619	-0.065506	0.001488	0.019501	0.0117375	0.134918	0.2865	-0.169019	0.238026	-0.298495	-0.563862	0.011388	0	-0.185605	-0.067956	-0.301781	-1.04042	-0.505008	-0.879205	-0.424621	0.847575	-0.384708	-0.450414	0.107821	-0.208039	-0.157387	-0.121165	-0.909894	-0.814956	-0.179561	-0.106781	0.554517	-0.565437	-0.582732	0.115705	-0.227827	-0.521489	-0.508588
662	cAMP responsive element binding protein-like 1	Hs.42853	1388	CREBL1	6p21.3	1388	6p21.3	-0.186367	0.272106	0.108982	0.057427	0.060161	0.087195	-0.020531	0.185368	-0.012919	-0.207855	0.063027	0.563996	0.533769	0.193685	0.440016	0.398783	0.05311	0.478021	0.351137	0.055552	-0.36419	0.053035	0.0651025	0.277992	0.829079	0.152994	0.649731	0.642728	0.593356	0.170294	-0.158402	0.340707	0.744685	0.46679	-0.246634	0.718552	-0.041678	-0.036647	0.657112	0.225221	-0.025864	0.417303
663	eukaryotic translation elongation factor 1 gamma	Hs.256184	1937	EEF1G	11	1937	11q13.2	0.242248	0.002181	-0.524503	0.301541	-0.0991485	0.125165	-0.25104	-0.0735345	-0.366623	-0.14013	0.106855	0.682116	0.590904	-0.081013	-0.321611	0.005305	-0.551514	0.195778	-0.240384	-0.153717	-0.949584	-0.773135	-1.71347	-1.07233	0.297905	-0.670916	-0.684594	-0.23514	-0.342041	-0.52109	-0.739807	-0.526953	-1.10803	-0.184905	-1.00469	0.830287	-0.176732	-0.088896	0.000932	-0.402759	-0.731473	-0.509756
664	potassium voltage-gated channel, Shaw-related subfamily, member 4	Hs.124212	3749	KCNC4	1p21	3749	1p21	-0.321642	0.020897	-0.29886	-0.0452505	-0.071701	-0.046936	0.180035	-0.129721	-0.047148	-0.0654655	0.171947	0.137995	0.197952	0.411005	0.076682	0.435756	-0.309554	-0.223674	0.668605	-0.198239	-0.531334	-0.29934	-0.341772	0.127022	0.533407	0.417427	-0.136786	0.894293	0.585591	0.218392	0.209183	0.276681	1.03058	0.200151	0.452497	0.699919	-0.289953	0.0516465	0.261047	0.472081	-0.217458	-0.0411735
665	histone H2A.F/Z variant	Hs.301005	94239	H2AV	#N/A	0		-0.274427	0.0281025	-0.144785	-0.148915	-0.28494	0.207584	0.073542	-0.140378	0.128592	-0.11745	-0.081126	0.538071	0.702155	0.488604	0.052951	0.197157	0.011941	0.046676	0.183539	-0.149773	-0.50183	-0.035313	-0.144106	-0.0224745	0.224985	-0.488567	-0.131162	0.463681	0.13365	0.215232	-0.148572	0.128449	0.405369	-0.221618	0.235211	0.547259	-0.0860275	0.227225	0.112106	-0.009867	-0.18591	0.0517805
666	v-myb myeloblastosis viral oncogene homolog (avian)-like 2	Hs.179718	4605	MYBL2	#N/A	0		0.0859545	-0.039994	0.011772	0.114711	0.03821	0.079246	-0.0476145	-0.159623	-0.0108495	-0.036071	-0.0382785	0.078293	0.173665	0.117549	0.021131	-0.007158	0.17313	0.134157	-0.155248	0.132169	-0.189949	0.146016	-0.0901375	0.0368015	0.0424805	0.073223	0.069972	0.184871	-0.0904275	0.346362	0.155509	0.004114	-0.015585	0.112367	0.121724	0.25665	-0.0106165	-0.0631865	0.095856	0.071358	0.0475305	0.120287
667	spleen tyrosine kinase	Hs.74101	6850	SYK	9q22	6850	9q22	-0.166327	-0.0219385	-0.420338	-0.088077	-0.284638	0.0586925	0.0075545	-0.060767	0.0765445	-0.0974885	0.0341345	0.08443	0.258006	0.228281	-0.04466	0.249359	0	-0.081827	0.228806	-0.21077	-0.51392	-0.24954	-0.349575	-0.016482	0.461168	-0.07002	-0.27528	0.654906	0.293592	-0.010037	-0.309931	0.196037	0.534541	-0.061361	-0.386987	0.679951	-0.0582935	0.168452	0	0.114686	-0.250875	-0.0322435
668	lamin B2	Hs.76084	84823	LMNB2	#N/A	0		-0.140312	0.071659	-0.305465	0.209365	0.142118	-0.0337885	-0.0979275	-0.192699	-0.0749455	-0.146585	0.152167	0.363331	0.334711	-0.02851	-0.1098	0.110724	-0.205394	0.092885	0.15119	-0.060764	-0.834967	-0.246983	-0.92294	-0.36808	0.411789	0.167718	-0.462958	0.172309	-0.194051	-0.277004	-0.441464	0.049185	-0.148679	0.10085	-0.280077	0.743295	-0.220477	-0.244948	0.277808	0.073912	-0.485334	-0.263267
669	enolase 1, (alpha)	Hs.254105	2023	ENO1	1p36.3-p36.2	2023	1p36.3-p36.2	-0.323544	0.0100995	-0.552751	-0.0594455	-0.417282	-0.114021	0.045724	0.0821545	-0.203349	0.0754685	-0.0029875	-0.057743	0.087574	-0.46597	-0.671324	0.002596	-0.782505	-0.775774	0.110211	-0.375882	-1.75619	-1.44065	-1.1605	-0.445815	0.57621	-1.20202	-0.456451	-0.390768	-0.202523	-0.278561	-0.543221	-0.793095	-0.882805	-0.774834	-0.432519	0.274788	-0.627452	-0.735488	0.156828	-0.574237	-1.08558	-0.80598
670	RAD54-like (S. cerevisiae)	Hs.66718	8438	RAD54L	1p32	8438	1p32	-0.267502	0.123669	-0.415617	0.069775	0.0365215	-0.0377785	0.0344605	-0.0563965	0.011484	-0.0303835	0.0555565	0.320101	0.129595	-0.097834	-0.219486	0.095329	-0.454951	-0.013408	0.17165	-0.260781	-0.983592	-0.604993	-1.07708	-0.502688	0.263569	-0.319773	-0.376807	0.133761	0.030007	-0.354119	-0.557303	-0.108174	-0.143789	-0.198351	-0.147853	0.545439	-0.254052	-0.231191	-0.045683	-0.087194	-0.494071	-0.34889
671	N-deacetylase/N-sulfotransferase (heparan glucosaminyl) 2	Hs.78473	8509	NDST2	10q22	8509	10q22	-0.216466	-0.0042695	-0.291417	-0.001909	-0.102715	-0.027892	0.045312	0.0316555	-0.193027	-0.093675	0.06456	0.308458	0.296473	0.218059	-0.26868	0.150778	-0.588234	-0.038322	0.034829	-0.249984	-0.978431	-0.554628	-1.13564	-0.430725	0.462812	-0.396108	-0.355856	-0.073031	0.0359405	-0.141337	-0.504886	-0.070652	-0.081922	-0.274988	-0.19585	0.520171	-0.272641	-0.271013	0.13318	-0.103737	-0.493329	-0.389585
672	ribosomal protein S6 kinase, 90kDa, polypeptide 1	Hs.149957	6195	RPS6KA1	3	6195	3	-0.317653	0.067284	-0.469207	0.180808	-0.123309	-0.070917	-0.0085735	0.0141295	0.0175255	-0.040133	0.071714	0.54073	0.262024	-0.049386	-0.141444	0.180053	-0.381091	0.069556	-0.092067	-0.197213	-0.945097	-0.33184	-1.17768	-0.746399	-0.050116	-0.288769	-0.37593	0.072319	-0.170696	-0.137396	-0.426464	-0.261806	-0.376282	-0.302179	-0.045432	0.503184	-0.413631	-0.138342	-0.122271	-0.11176	-0.524568	-0.376639
673	villin 1	Hs.166068	7429	VIL1	2q35-q36	7429	2q35-q36	-0.465896	0.144939	-0.127292	0.125992	0.092216	-0.0893025	0.22678	-0.133134	0	0.04089	0.005578	-0.05049	-0.065204	0.182994	-0.31657	-0.046629	0	0	0	0	0	0	-0.89044	-0.41304	-0.111462	0.026583	-0.254544	0.297224	0.0716655	0.010349	0	0.294767	0.610021	-0.240292	-0.685098	0.219828	-0.670625	-0.474363	0.243825	-0.0136465	-0.249071	-0.147577
674	eukaryotic translation initiation factor 4A, isoform 1	Hs.129673	1973	EIF4A1	17p13	1973	17p13	-0.119844	0.117532	0.0786885	0.183625	-0.175116	0.138177	0.01156	-0.10069	-0.169876	-0.045617	-0.230027	0.201366	0.171023	-0.255897	-0.406372	-0.114773	-0.504445	-0.167528	-0.25906	-0.335294	-0.817738	-0.75293	-0.61576	-0.201663	0.259454	0.050362	-0.495428	0.012899	-0.0598995	0	0.086374	-0.328366	-0.99763	-0.302933	-0.59854	0.459755	-0.402863	-0.621524	0.352918	0.027401	-0.381024	-0.266531
675	casein kinase 1, delta	Hs.75852	1453	CSNK1D	17q25	1453	17q25	-0.476131	0.163599	-0.149053	-0.01187	-0.307011	0.0351965	0.205126	0.227757	0	-0.173729	-0.0217915	-0.036747	-0.006941	0.014147	-0.169777	0.492993	0	-0.253577	-0.370734	-0.178369	-0.269536	-0.192389	-0.471683	-0.331593	-0.0730845	-0.363431	-0.333931	-0.445839	-0.453224	-0.158188	-0.348418	-0.223049	0.094728	-0.144388	0	0.023145	-0.505814	-0.381788	0	-0.138295	-0.415386	-0.433867
676	makorin, ring finger protein, 1	Hs.7838	23608	MKRN1	7q34	23608	7q34	-1.03571	-0.271257	-0.490192	-0.51498	-0.549552	-0.295787	0.348224	-0.154989	-0.696342	0.124573	0.0619695	1.38025	-0.159383	0.986029	0.050363	0.037219	-0.599696	-0.777803	0.797141	0.153744	-1.15776	-1.20337	0.144679	-0.152864	-1.66585	-0.852473	0.2486	1.48733	1.38762	-1.00978	0.53105	0.696594	-0.301643	-0.800177	1.01042	-0.7576	-0.0160655	1.642	-0.862976	-0.347394	-0.21562	0.852782
677	ribosomal protein L4	Hs.286	6124	RPL4	15q	6124	15q22	-0.079766	-0.145908	-0.767278	0.107215	-0.314733	0.235803	-0.0398885	-0.216141	-0.537771	-0.121126	0.0439995	0.249297	0.201998	-0.520109	-0.567089	-0.537361	-0.437855	-0.183738	-0.690018	-0.460964	-1.24907	-0.725849	-2.15366	-1.03137	-0.786097	-1.97962	-1.13735	-0.70983	-0.686684	-1.257	-1.36048	-1.1488	-1.87831	-1.18572	-1.29365	-0.041883	-0.250003	-0.396999	-0.421548	-0.804897	-0.738304	-0.72536
678	DNA replication factor	Hs.122908	81620	CDT1	???	81620	16q24.3	0.669487	0.010496	0.266475	0.102581	0.288768	-0.046462	-0.123501	0.0238585	0.143682	-0.041003	0.0182435	0.298415	0.266701	0.282578	0.292267	0.126853	0.630947	0.384319	0.25834	0.450045	-0.012332	0.614714	0.496844	0.34719	0.391072	0.775468	0.894824	0.82859	0.032919	0.818182	1.41221	0.338117	0.752247	0.681485	0.980103	0.416165	0.310217	0.0298805	1.13868	0.341604	0.258182	0.315136
679	DAZ associated protein 2	Hs.75416	9802	DAZAP2	2q33-q34	9802	2q33-q34	-0.260974	0.428339	-0.106594	0.941022	-0.384124	-0.544624	0.630875	0.361969	-0.0024365	0.052963	-0.1491	-0.49174	-0.309879	-0.463172	-0.714335	-0.157699	-0.949471	-0.858831	-0.512742	-0.366398	-1.5656	-1.06344	-2.62764	-1.65312	-2.43278	-2.8697	-1.70014	-1.74448	-1.99077	-1.64979	-1.83701	-2.04301	-2.33651	-2.30361	-1.68	-1.42382	-1.03818	-0.800489	-1.46939	-1.71907	-1.50827	-1.41509
680	mediator of RNA polymerase II transcription, subunit 6 homolog (yeast)	Hs.167738	10001	MED6	14	10001	14q24.1	0.510286	-0.024429	0.181765	0.14237	0.26279	0.0241755	-0.123312	0.068232	0.103683	-0.006663	0.075375	0.127863	0.246218	0.201358	0.140278	0.098707	0.52107	0.241497	-0.026768	0.389715	-0.360923	0.372461	0.201058	0.214014	0.142563	0.498249	0.537592	0.422813	-0.110864	0.636613	0.627004	0.213505	0.447226	0.38311	0.383424	0.35109	0.21197	-0.0664635	0.603541	0.20422	0.077815	0.1593
681	adenine phosphoribosyltransferase	Hs.28914	353	APRT	16q24	353	16q24	0.164771	0.0994455	0.0933	0.035074	0.223929	0.193914	-0.20436	0.0300685	-0.142068	-0.183478	0.206845	0.156009	0.419864	0.02468	-0.093062	-0.089338	0.180154	0.138695	0.027001	-0.06578	0.067508	-0.172803	-0.247894	0.0649445	0.721643	0.511588	0.046889	0	0.117294	0.160656	-0.083524	-0.063381	0.157599	0.339367	0.192379	0.692821	0.227094	0.256238	0.688573	0.050845	0.149054	0.0607205
682	hypothetical protein FLJ20320	Hs.263081	54896	FLJ20320	1	54896	1p36.13	0.502907	0.136437	0.32184	0.138066	0.188417	0.209663	-0.003841	-0.0395705	0.122214	0.0287475	-0.249306	0.204056	0.209688	0.306568	0.200658	0.048536	0.451651	0.0941	0.166396	0.247657	0.114909	0.214897	0.295801	0.257495	0.251116	0.547484	0.404864	0.75596	0.429552	0.899767	0.488886	0.238976	0.589189	0.365047	0.367808	0.526948	0.182513	0.0273145	0.86899	0.180849	0.180444	0.275124
683	ribosomal protein L17	Hs.82202	6139	RPL17	18q	6139	18q21	0.320848	-0.085594	0.073621	0.0925935	0.772777	0.510698	-0.142024	0.0277865	-0.547597	-0.269317	-0.034383	1.13473	1.50393	0.46223	0.714247	-0.124115	0.77966	0.857198	0.149343	0.260742	-0.003395	-0.166961	-0.691562	0.169435	0.157128	-0.394176	-0.129895	0	0.461937	0.323305	-0.492601	-0.201313	-0.543519	0.249001	0.302352	0.736887	0.945698	0.837847	0.853453	0.413305	1.43268	0.463441
684	clathrin, light polypeptide (Lcb)	Hs.380749	1212	CLTB	#N/A	0		0.003239	-0.005254	0.374596	-0.04052	0.237385	-0.0340425	-0.0544265	-0.0322025	-0.142656	0.035099	-0.194712	0.581587	0.312468	0.361822	0.147979	0.08316	0.439857	0.235228	0.28425	0.294846	0.280093	0.211341	0.137589	0.338998	0.200053	0.737101	0.553189	1.02947	0.448669	0.465445	0.333522	0.617329	0.561152	0.467909	0.789646	0.727977	0.0177995	0.419507	0.541559	0.230006	0.136419	0.356218
685	Homo sapiens cDNA FLJ90821 fis, clone Y79AA1001328, moderately similar to Mus musculus mRNA for Dll3 protein.	Hs.406341	0		16p13.3	6187	16p13.3	0.166148	-0.0018755	-0.359602	0.116861	0.031922	0.170527	-0.322373	-0.144364	-0.220815	-0.15968	0.411706	0.446705	0.862695	-0.518117	-0.388409	0.325977	-0.115379	0.42475	-0.370287	0.006326	-0.520483	-0.57054	-1.8792	-0.854025	0.09467	-0.810518	-1.1242	0.331301	-0.62976	-0.418403	-0.843943	-1.10404	-1.40678	-0.302125	-0.980129	1.0167	-0.266881	-0.479599	-0.023322	-0.476129	-0.597069	-0.676426
686	inhibitor of growth family, member 1-like	Hs.107153	3622	ING1L	4q35.1	3622	4q35.1	0.128628	0.244958	0.0770705	0.203586	0.23318	-0.062378	-0.079644	-0.0250945	0.086197	-0.079868	-0.172763	0.459699	0.25197	0.397106	0.01924	0.196965	0	-0.173431	0.018232	-0.091338	-0.028498	0.357059	1.07407	0.555957	0.101695	0.764644	0.14877	0	0.427416	0.49312	0.46524	0.671445	0.759838	0.46081	0	0.696133	0.302196	0.70133	0.625464	0.240122	0.193567	0.311512
687	palmitoyl-protein thioesterase 2	Hs.81737	9374	PPT2	6p21.3	9374	6p21.3	0.126671	0.255018	-0.032803	0.160852	-0.0148565	-0.381568	-0.289108	0.112643	0.244439	-0.203155	0.168627	0.442117	0.587019	-0.221749	-0.263564	0.34936	-0.105485	-0.071736	-0.324844	-0.130503	-0.013433	-0.2076	-1.24041	-0.473479	0.0350475	-0.487582	-0.536069	0	-0.224647	-0.080604	-0.172639	-0.347407	-0.333234	0.078363	-0.601199	0.99816	-0.307659	-0.231801	0.19235	-0.224169	-0.19174	-0.337849
688	Data not found	Data not found	0		#N/A	0		0.321085	0.141817	0.412162	-0.09861	0.227745	-0.0540295	-0.072121	0.142512	0.34767	-0.180555	-0.126946	0.32092	0.346679	0.492483	0.230578	0.369978	0.570652	0.181523	0.821411	0.1549	0.691944	0.543571	0.658667	0.539462	0.68986	0.988636	0.682332	0.305696	0.278529	1.00029	0.684943	1.03902	0.829234	1.06808	0	0.936041	0.239621	0.29946	0.844743	0.623204	0.271727	0.330265
689	prostaglandin-endoperoxide synthase 1 (prostaglandin G/H synthase and cyclooxygenase)	Hs.88474	5742	PTGS1	9q32-q33.3	5742	9q32-q33.3	-0.212426	-0.0096	-0.178155	0.098098	-0.14148	0.0468605	-0.12569	-0.0465855	-0.134532	-0.039136	-0.016934	0.003369	-0.041307	0.078641	-0.356246	-0.056875	0.078553	-0.085891	0.188096	-0.337821	-0.344627	-0.312862	-0.592009	-0.51734	-0.33052	-0.565715	-0.569905	-0.679747	-0.553754	-0.144565	-0.355979	-0.11557	-0.429996	-0.611598	-0.561803	0.111766	-0.614819	-0.480201	0.021671	-0.357164	-0.535119	-0.41607
690	sperm associated antigen 7	Hs.90436	9552	SPAG7	17	9552	17p13.3	0.0507885	-0.072233	0.261035	0.220701	0.287592	0.0097515	-0.0405335	0.102818	0.199255	-0.062	-0.0200345	0.474524	0.386879	0.524924	0.343025	0.004168	0.406315	0.380819	-0.040887	0.262772	0.33039	0.146566	0.429299	0.457489	0.364085	0.471906	0.554318	0.385032	-0.177395	0.816697	0.068137	0.168648	0.593825	0.518438	0.587848	0.478859	0.460116	0.051917	0.697981	0.205371	0.285539	0.354893
691	p53-induced protein	Hs.433813	9537	PIG11	???	9537	11q11	-0.17154	0.072149	-0.344094	-0.071328	-0.504348	-0.0049665	0.168446	0.066833	0.229165	0.035943	-0.134675	0.365896	0.087099	0.310111	-0.007469	-0.143685	0.260347	-0.173643	0.020081	0.013977	-0.064408	-0.070675	-0.126467	-0.146459	-0.216234	-0.01779	1.09686	0.631539	-0.0412885	0.620834	0.280742	0.014683	0.727777	0.26068	0.507822	-0.008247	-0.343425	-0.0712705	0.5342	-0.153056	-0.368223	-0.178143
692	nuclear VCP-like	Hs.58927	4931	NVL	1q41-q42.2	4931	1q41-q42.2	0.054836	-0.017287	-0.210177	0.081939	-0.106182	0.150107	0.003882	-0.246922	-0.300509	0.0374215	0.225714	0.327122	0.136448	0	-0.117434	-0.000354	0	-0.0592	0.115871	-0.121071	-0.166284	-0.53351	-0.165108	0.210925	0.0369805	0	0	0.073733	0.055555	0	0	-0.182575	-0.202168	-0.194024	0	0.447939	0.014794	-0.136499	0.363312	0.022383	-0.087379	0.159461
693	MARCKS-like protein	Hs.75061	65108	MLP	???	65108	1p34.3	-0.289957	-0.0388965	-0.387207	0.0204015	-0.138422	-0.130153	-0.0400565	0.024755	-0.055616	0.1027	0.060723	0.369339	0.516482	0.492596	-0.325892	0.480927	-0.373086	0.07046	0.088807	-0.100395	-0.368333	-0.413886	-0.515446	0.287166	0.380998	0.78753	-0.263997	0.07489	0.0567215	0.624252	0.302827	0.358106	-0.083277	0.07727	-0.47903	0.495859	-0.214899	-0.0943345	0.556848	-0.094427	-0.338778	-0.214548
694	hepatocellular carcinoma-associated antigen 112	Hs.12126	55365	HCA112	7	55365	7q35	-0.142875	-0.338757	-0.363799	-0.312646	-0.547907	-0.12313	0.058248	0.422523	0.0862365	0.242572	-0.42039	1.22812	0.771077	0.731939	0.136034	1.70769	0.479761	0.63585	0.130499	0.658439	-0.489154	-0.224524	0.169845	1.45474	1.25238	1.97876	-0.425387	0.476172	0.18444	1.19755	0.434233	1.24511	0.494862	0.854589	-0.200347	1.37843	-0.316416	0.210275	1.20475	0.129512	0.064501	0.511848
695	diacylglycerol kinase, zeta 104kDa	Hs.277445	8525	DGKZ	13	8525	11p11.2	-0.216998	0.262727	-0.0469025	0.127869	0.028039	-0.112096	-0.161349	0.0512705	-0.281513	0.011608	0.0499455	0.482028	0.390361	0.206269	0.038723	0.109444	0	0.187665	-0.009788	-0.028241	-0.111546	-0.002852	-0.192495	0.383368	0.648324	0.201004	0.166224	0.30631	0.287596	0.226543	0.08803	0.540845	0.298815	0.794972	-0.453079	0.691326	0.104787	0.005585	1.05065	0.514798	-0.0835925	-0.034973
696	brain abundant, membrane attached signal protein 1	Hs.79516	10409	BASP1	5p15.1-p14	10409	5p15.1-p14	-0.764066	-0.037135	-0.316422	-0.433149	-0.736561	-0.39722	-0.082018	0.293096	0.614376	-0.043637	0.107234	-0.365978	-0.302942	-0.260588	-0.303768	0.3887	0.041205	-0.919019	-0.746488	-0.92096	-0.309819	-0.399896	-0.421262	-0.519417	-0.852869	-0.386712	0.193941	-0.503415	-1.0374	0.344975	0.266309	-0.317954	0.262487	-0.480518	0.658415	-0.493049	-0.767553	-0.765579	-0.059692	-0.597137	-0.429013	-0.642083
697	Data not found	Hs.406175	0		#N/A	0		0.163197	-0.0002565	-0.140847	0.0417185	-0.110231	-0.0858075	-0.181611	-0.180862	-0.157023	-0.060062	0	0.452985	0.395653	-0.158461	-0.085407	-0.355146	0.203746	0.190295	-0.123883	-0.09462	-0.170711	0.043373	-0.387856	-0.255514	0.300912	0.230967	0.172717	1.62638	-0.175021	-0.082743	-0.101467	0.140459	0.163369	-0.022508	-0.009932	0.655607	-0.129069	-0.289611	0.153685	-0.280085	-0.033819	-0.168655
698	Data not found	Data not found	0		12q12-q13	6895	12q12-q13	0.212392	0.308648	0.103549	0.18254	0.314402	0.310487	0.0690335	-0.184758	-0.115212	-0.0646225	-0.084761	0.172801	0.545043	0.302522	0.197589	0.132316	0	0.155553	-0.070258	0.070328	0.243138	0.201565	0.455954	0.530473	0.434387	1.03945	0.168223	0	0.264495	0.451111	0.249843	0.699639	0.652065	0.662234	0	0.72072	0.114375	0.0634125	1.01377	0.0275125	0.137279	0.162941
699	mitogen-activated protein kinase 8 interacting protein 1	Hs.234249	9479	MAPK8IP1	11p12-p11.2	9479	11p12-p11.2	0.410552	0.179657	0.383846	0.08497	0.482	0.157128	-0.278302	-0.155952	0.231507	-0.141263	-0.0097625	0.28093	0.324305	0.172193	0.123848	0.129246	0	-0.164393	0.362803	-0.27563	0.20319	0.631325	0.613263	0.376314	0.525688	0.005279	0.765566	0.212511	0.175016	0.774165	0.537086	0.696804	1.10008	0.820691	0.070897	0.990078	0.080229	0.113715	0.837458	0.059771	0.085082	0.214696
700	eukaryotic translation initiation factor 4 gamma, 1	Hs.433750	1981	EIF4G1	3q27-qter	1981	3q27-qter	0.0732605	0.448191	-0.165856	0.110629	0.0402765	0.20837	0.0942125	-0.027196	0.362161	0.0469625	-0.0234625	0.191508	0.34665	0.172802	0.154432	0.144152	0.416211	-0.133452	0.360729	0.070363	-0.268298	0.128333	0.108689	0.281378	0.249074	0.424984	0.109587	0.391837	0.228242	0.321385	0.199364	0.38682	0.477573	-0.005047	0	0.484022	0.115173	0.199424	0.560114	-0.002341	-0.0153965	0.0172785
701	transglutaminase 2 (C polypeptide, protein-glutamine-gamma-glutamyltransferase)	Hs.75307	7052	TGM2	???	8971		0.574183	0.0009295	0.241178	0.20576	0.253273	0.0219945	-0.252962	-0.032051	0.195705	-0.104192	0.0162535	0.284685	0.296922	0.328479	0.257655	0.146233	0.377379	0.199602	0.299771	0.344717	0.215648	0.39412	0.177953	0.278311	0.472232	0.549633	0.482887	0.786496	0.0447595	0.899856	0.300069	0.272958	0.689395	0.486012	0.46835	0.762075	0.127231	-0.161408	0.621925	0.270396	0.281586	0.182245
702	microsomal glutathione S-transferase 2	Hs.81874	4258	MGST2	4q28-q31	4258	4q28-q31	-0.483108	0.175154	-0.247535	0.0512615	-0.269637	0.233775	0.24307	0.290303	0.0194595	0.0236185	-0.340377	0.524412	0.298996	0.344277	0.473302	0.407037	0.283814	-0.356893	-0.154012	0.00429	-0.348952	-0.083405	-0.134118	0.355251	-0.038985	0.1832	0.295512	0.303525	0.0139285	0.352131	0.152767	-0.075329	-0.051092	-0.030977	-0.513766	0.212735	-0.296294	0.008719	0.561282	-0.102143	-0.206644	-0.170124
703	helicase with SNF2 domain 1	Hs.173421	57680	HELSNF1	???	57680	14q11.1	0.405095	-0.023487	0.251333	0.120218	0.216092	0.043922	-0.29293	0.06532	0.335513	-0.0929245	-0.057408	0.182363	0.244973	0.322896	0.21562	0.057313	0.384407	0.284034	0.147736	0.191634	0.173172	0.38968	0.223348	0.258995	0.693426	0.769738	0.695609	0.83366	0.036885	0.826174	0.344431	0.296526	0.725438	0.597227	0.68862	0.601675	0.176575	-0.0720175	0.587707	0.271069	0.319079	0.204127
704	chromosome 10 open reading frame 7	Hs.82043	8872	C10orf7	10	8872	10p13	-0.277634	0.444229	-0.176603	0.0229875	-0.447681	-0.219749	0.133069	-0.0047215	0.311403	-0.153367	-0.223998	0.070033	0.078932	-0.196441	-0.161383	-0.174586	-0.26399	-0.546163	-0.728196	-0.694553	-0.45699	-0.351986	-0.366766	-0.422243	-0.495557	-0.449112	-0.523066	-0.535627	-0.660828	-0.330999	-0.390497	-0.66468	0.000733	-0.444791	0.424425	-0.512694	-0.569063	-0.470427	-0.049637	-0.502229	-0.59394	-0.535421
705	KIAA0435 gene product	Hs.31438	9845	KIAA0435	1	9845	1q42.2	0.308505	0	0	0	0	0	0	0	0.153109	-0.017627	0.02477	0.151421	0.132215	0.09651	0.035618	-0.032284	0.489572	0.136617	-0.115457	0.065463	0.351521	0.458769	0.167325	0.299919	0.764037	1.0587	0.637242	0.352823	-0.036072	0.69696	0.359005	0.792345	0.429452	0.974494	0.375078	0.801137	0.004566	-0.0331715	0.770227	0.235967	0.093007	0.082779
706	Data not found	Data not found	0		5	4726	5p15.2	-0.151263	-0.0718335	-0.009415	-0.002002	-0.217984	0.0075015	0.0199755	0.053102	-0.004273	-0.0493165	0.023323	0.358386	0.447829	0.216247	0.126997	-0.003328	0.184113	-0.174217	-0.134315	-0.448309	-0.254861	0.0346	-0.016703	0.227628	0.418287	0.624843	0.361809	0.228944	-0.166139	0.60964	0.454016	0.639833	0.296815	0.30307	0.547383	0.578442	-0.167523	-0.392889	0.496689	0.0700545	-0.045068	0.10357
707	Homo sapiens cDNA FLJ39084 fis, clone NT2RP7018871.	Hs.356835	0		19q13.3-q13.4	2512	19q13.3-q13.4	-0.28017	0.0691125	0.063608	0.0714485	0.314582	-0.00147	-0.093677	0.0610845	0.01897	-0.0799185	0.0173395	0.341657	0.366687	0.488089	0.150966	0.212009	0.115443	0.349867	0.183181	-0.148637	-0.157211	0.053578	0.309866	0.471719	0.707709	0.781418	0.474341	0.446284	0.233913	0.429517	0.344228	1.05406	0.624204	0.777902	0.450795	0.445799	0.0851655	0.42635	0.637695	0.381721	0.0026205	0.186934
708	high mobility group nucleosomal binding domain 3	Hs.77558	9324	HMGN3	6	9324	6q15	-0.499051	-0.189185	0.064879	-0.185375	0.23278	0.0776375	0.055406	0.05596	0.0245605	-0.0219965	-0.0432105	0.29757	0.709445	0.285277	0.211896	-0.15771	0.183378	0.273282	0.071238	0.148504	-0.134739	-0.188265	-0.118255	0.087658	0.03371	-0.379626	-0.126581	0.253832	0.0747535	0.388473	-0.396936	-0.095833	-0.181056	0.092768	-0.257865	0.167843	-0.109757	-0.142465	0.407403	0.243429	-0.0059045	-0.0520335
709	pyrroline-5-carboxylate reductase 1	Hs.79217	5831	PYCR1	17	5831	17q25.3	0.098282	-0.109321	0.0650145	0.0831405	0.0279915	-0.191862	0.113409	0.0125445	0	0.106513	0.241367	0.250963	0.277277	0.367594	0.104785	-0.035843	0	0.164184	0.142741	-0.044988	0.023822	0.423888	0.294918	0.416876	0.879945	0	0.221848	0.633953	0.261354	0.324462	0.437585	0.621157	0	0.260716	0	0.59615	-0.0439915	0.057465	0.431226	0.187966	0.14806	0.088378
710	holocytochrome c synthase (cytochrome c heme-lyase)	Hs.211571	3052	HCCS	Xp22.3	3052	Xp22.3	-0.624011	0.0819345	-0.205544	0.102401	-0.217169	-0.218917	0.097261	0.112092	-0.229513	0.022555	-0.0426095	0.987553	0.198671	1.16374	0.256794	0.336063	-0.844498	-0.234484	-0.129501	-0.67233	0.299716	0.195174	1.01409	0.785008	0.186885	0.545333	0.25906	1.00835	1.19545	0	-0.038743	0.569108	1.14556	-0.026437	0.291159	0.361027	1.0421	1.46929	-0.236026	0.340414	0.497727	0.411578
711	neural precursor cell expressed, developmentally down-regulated 4-like	Hs.12017	23327	NEDD4L	18	23327	18q21	-0.0612165	-0.0709355	0.0365925	-0.102019	0.0920075	-0.0370265	-0.207298	-0.0845115	0.122706	-0.003496	0.0452495	0.324368	0.146551	0.72178	0.217559	0.254051	0.023596	0.146083	0.427055	-0.045373	-0.048951	0.313654	0.324111	0.428726	0.598039	-0.02799	0.427506	0.785739	0.272568	0.571474	0.514609	1.0776	0.764935	0.591901	0.463155	0.520017	0.047244	0.29676	0.632369	0.260728	-0.025691	0.122855
712	immature colon carcinoma transcript 1	Hs.9078	3396	ICT1	17	3396	17q25.2	-0.020662	-0.177079	0.038813	0.293958	-0.0237215	0.001108	-0.0668675	0.049823	-0.063812	-0.119822	0.10208	0.38458	0.515868	0.220754	0.194958	-0.056104	0	0.361776	-0.293899	-0.256111	-0.318248	-0.283903	0.0185155	0.173234	0.440644	-0.334099	-0.341494	0.295499	0.115557	0	0.293999	0.394446	0.254222	0.328867	0	0.644591	-0.0259575	-0.070242	0.500122	-0.021033	-0.0755965	0.187787
713	mitogen-activated protein kinase kinase kinase 7 interacting protein 1	Hs.31472	10454	MAP3K7IP1	22q13.1	10454	22q13.1	0.223135	0.024101	0.0119995	0.005552	0.0704775	-0.0293605	-0.136806	-0.056379	0.254458	-0.12245	-0.013586	0.289219	0.392493	0.132887	0.262811	0.223133	0.581372	0.094239	-0.002587	-0.045337	0.194864	0.128619	0.198454	0.16067	0.479289	0.900765	0.678108	0.351965	-0.083368	0.619929	0.554146	0.600075	1.03739	0.465915	0.712516	0.750505	-0.180765	-0.151466	0.343381	0.297001	0.247214	0.0995495
714	HMT1 hnRNP methyltransferase-like 2 (S. cerevisiae)	Hs.20521	3276	HRMT1L2	19q13.3	3276	19q13.3	-0.212825	0.184733	-0.244951	0.299476	-0.179459	-0.0921395	0.088214	0.086573	0.061011	-0.0409555	-0.004647	0.096471	0.53664	-0.179678	-0.274687	-0.02416	-0.153951	-0.400308	-0.130143	-0.52844	-0.549999	-0.412546	-0.332742	-0.149511	0.310329	0.086551	-0.439053	-0.007528	-0.184478	0.184682	-0.250302	-0.111682	-0.14448	0.050812	-0.268884	0.399039	-0.351643	-0.436441	0.246395	-0.0338645	-0.50968	-0.476604
715	neuronal Shc adaptor homolog	Hs.30965	25759	SLI	19p13.3	25759	19p13.3	0.179603	0.187359	0.0910805	0.107639	0.334753	-0.0856545	-0.17099	0.0300385	-0.109263	-0.071381	0.07701	0.189493	0.4801	-0.138437	-0.096241	0.029311	0	0.35166	-0.03245	-0.552567	0.106765	0.032004	0.151471	0.344357	0.353243	0.018903	0.084647	0.187085	-0.0367065	0.424861	0.618188	0.650573	0.740358	0.514327	0	0.989045	-0.175229	-0.207295	0.533607	0.148108	0.217659	0.0619745
716	translocase of outer mitochondrial membrane 34	Hs.76927	10953	TOMM34	20	10953	20	-0.153626	0.141955	-0.134871	0.228997	-0.0788315	0.0943975	-0.0638365	0.0305795	-0.141702	-0.18528	-0.0847175	0.199418	0.310987	0.170266	-0.054093	-0.103434	0	-0.105628	-0.043895	-0.177176	-0.748084	-0.479062	0.058405	-0.016963	0.258846	0.359327	-0.385154	0.12024	-0.13099	0.00257	0.099754	0.005838	0.186986	0.055798	-0.044911	0.327881	-0.0035675	-0.041231	0.392843	0.0040295	-0.387105	-0.263213
717	RAB3A, member RAS oncogene family	Hs.27744	5864	RAB3A	19p13.2	5864	19p13.2	-0.036196	-0.062588	-0.00409	-0.004792	-0.157615	0.026143	0.099395	-0.08745	-0.210329	-0.01558	0.091432	0.228424	0.420786	0.116522	0.276229	0.500873	0	0.415476	0.363381	-0.094701	-0.092492	0.091677	-0.105016	0.411584	0.293127	0	0	0	0.184839	0.024021	-0.076655	0.404941	0.663368	0.01192	0	0.943797	-0.17103	0.249951	0.296522	0.019113	0.296299	-0.0409425
718	alpha glucosidase II alpha subunit	Hs.76847	23193	G2AN	11	23193	11q13.1	-0.511854	0.255665	-0.029504	0.199485	-0.0866905	-0.292119	0.133424	0.259773	-0.105682	0.130158	0.0746555	0.575117	-0.004538	-0.296877	-0.583017	-0.484528	-0.388353	-0.613488	0.096094	-0.333938	-0.814076	-1.08892	-0.655029	-0.382498	-0.130359	-0.088589	0.039291	0.387369	-0.163682	0.183234	-0.167502	0.017933	-0.186152	0.134413	-0.53177	0.687968	-0.317391	-0.389099	0.682375	-0.257669	-0.829487	-0.706236
719	eukaryotic translation initiation factor 3, subunit 4 delta, 44kDa	Hs.28081	8666	EIF3S4	19	8666	19p13.2	0.0994945	0.314432	-0.134927	0.091935	0.010341	0.077159	0.09362	-0.237132	-0.316377	-0.195893	-0.046599	0.002813	0.482082	0.142861	-0.176165	0.050826	0	0.123464	0.328035	-0.463014	-0.42997	-0.498011	-0.588172	0.005568	0.942336	0.248192	-0.378329	0.405185	-0.126481	0.208769	-0.180158	-0.169074	-0.220943	0.246089	-0.34684	1.03516	-0.0843065	-0.100759	0.27204	0.0711535	-0.523988	-0.303627
720	copine VII	Hs.146219	27132	CPNE7	16q24.3	27132	16q24.3	-0.160674	-0.0370425	-0.399303	0.0271675	-0.63025	-0.597196	0.16321	-0.0214795	0.282786	-0.0916175	0.282672	0.359132	0.161814	0.269165	0.65024	0.54258	0	-0.336202	-0.68903	-0.367074	-0.506458	-0.68262	0.0753165	0.117129	0.344185	0.44429	0.537916	0.21834	-0.121894	0	0.252101	0.005706	1.22741	0.317883	0.119955	0.8309	-0.64575	-0.252595	0.418525	0.0058275	-0.164322	-0.304621
721	tubulin, alpha, ubiquitous	Hs.334842	10376	K-ALPHA-1	12	84302	9q31.1	-0.249992	0.057209	-0.319262	0.0725975	-0.209144	-0.085632	-0.0483805	0.068068	0.196933	-0.18424	-0.037061	0.182728	0.556792	-0.077716	-0.636183	0.333825	-0.497886	-0.255496	-0.156766	-0.3187	-0.794286	-0.605004	-0.911072	-0.54162	-0.125148	-0.965409	-0.163199	-0.643882	-0.511073	-0.172909	-0.630877	-0.682287	-0.783434	-0.634871	-0.324637	0.017137	-0.612034	-0.286614	-0.039675	-0.623439	-0.679841	-0.483534
722	phosphatidylserine receptor	Hs.72660	23210	PTDSR	???	23210	17q25	-0.091699	0.041133	-0.0555815	-0.068487	0.125626	-0.017152	0.0214665	0.033865	-0.0539635	-0.122633	-0.019018	0.406694	0.487538	0.217562	-0.013182	0.270611	0	0.34222	-0.055497	-0.227948	-0.059222	-0.430852	-0.0376295	0.276873	0.611811	0	0.130134	0.132199	0.12388	0.4068	0.09587	0.196018	0.558115	0.493563	-0.121573	0.695531	-0.129737	-0.110037	0	0.208564	-0.107528	-0.0162975
723	Homo sapiens, Similar to guanine nucleotide binding protein-like 1, clone IMAGE:4098352, mRNA	Hs.391202	0		6p21.3	2794	6p21.3	-0.0453275	0.175034	-0.083575	0.0393875	-0.057375	0.069466	-0.141193	-0.077424	0.13761	-0.103394	0.0564745	0.116908	0.506859	0.042743	-0.301627	0.103363	0.028247	0.092991	-0.196641	-0.113798	-0.279583	-0.063191	-0.43709	-0.131444	0.37214	-0.125884	0.014179	-0.213658	-0.217917	0.187106	-0.046045	0.20477	-0.158201	0.042323	-0.190733	0.591572	-0.291131	-0.313611	0.627885	-0.0504625	-0.375111	-0.119726
724	isocitrate dehydrogenase 2 (NADP+), mitochondrial	Hs.5337	3418	IDH2	15q26.1	3418	15q26.1	-0.008606	0.0479125	-0.0666675	0.090399	0.0115925	0.107915	-0.116999	0.0263585	-0.209025	-0.0923115	0.171324	0.041055	1.04194	-0.248167	-0.203335	-0.050218	0	-0.115806	0.060962	-0.297397	-0.887099	-0.92073	-0.490765	0.276108	0.950186	-0.3725	-0.568144	-0.35493	-0.203945	-0.026761	0.204203	0.147499	-0.47492	-0.110725	-0.298811	0.474358	-0.070841	-0.313716	0.704581	-0.235419	-0.356791	0.143652
725	glutathione synthetase	Hs.82327	2937	GSS	20q11.2	2937	20q11.2	-0.20251	0.058677	-0.040815	-0.147015	-0.220189	-0.17633	-0.032438	-0.0518755	0.076865	-0.077863	0.0563115	0.083658	0.114826	0.042244	0.003486	0.006507	0	-0.067918	-0.166023	-0.283437	-0.377754	-0.599166	-0.196981	0.205708	0.67069	0	-0.371102	0.326349	-0.0084815	-0.054264	0.114046	-0.10451	-0.125137	-0.11072	0.016367	0.537127	-0.146887	-0.0331245	0.573078	0.0804375	-0.281341	-0.13017
726	regulatory factor X-associated ankyrin-containing protein	Hs.296776	8625	RFXANK	#N/A	0		-0.117605	0.102698	0.333714	0.114564	0.0686095	-0.219177	0.270043	-0.292635	-0.18063	-0.244371	0.0468365	0.210267	0.51857	-0.221347	0.138672	0.084198	0	0.194219	0.038102	-0.304939	-0.296521	-0.368455	-0.084381	-0.097119	0.54386	0.084958	-0.205152	0.294562	0.309616	0.465494	0.020049	0.786532	0.422094	0.43015	-0.10033	0.864305	0.0681125	-0.0350295	0.523323	0.229759	-0.282085	-0.0096165
727	poliovirus receptor	Hs.171844	5817	PVR	#N/A	0		0.892042	0.0383505	0.324672	0.094575	0.158588	0.068979	-0.081696	0.0016135	0.121126	0.0602685	-0.0725395	0.131463	0.098837	0.133945	0.206218	0.028311	0.719197	0.353008	0.277134	0.285828	0.290562	0.653235	0.313637	0.138575	0.524091	0.750513	0.752081	0.632761	-0.091543	0.857978	0.441735	0.535888	0.887545	0.767389	0.845933	0.513839	-0.002171	-0.157703	1.04883	0.211689	0.202087	0.267148
728	ribosomal protein S2	Hs.356360	6187	RPS2	16p13.3	6187	16p13.3	0.21472	-0.130987	-0.093908	0.073248	0.346624	0.107825	-0.182792	0.0034075	-0.401886	-0.252744	0.3844	0.363977	0.910594	-0.303245	-0.28849	0.455124	-0.119572	0.500863	-0.251514	0.020666	-0.41082	-0.278285	-1.68267	-0.872677	-0.0067415	-0.454491	-0.957635	-0.308326	-0.609724	0	-0.498116	-0.715281	-1.41463	-0.010975	-1.01185	1.03814	-0.310042	-0.732044	0.044356	-0.294293	-0.456245	-0.593231
729	Data not found	Hs.432381	0		10	23311	10q11.21	0.031668	0.264248	0.032013	0.1415	-0.0914085	0.151776	-0.0384555	-0.0285315	-0.049692	0.0241025	-0.150204	0.448713	-0.000336	-0.036992	-0.396515	-0.1551	-0.230679	-0.068874	-0.200365	0.019432	-0.511306	-0.610572	-0.643649	-0.432128	-0.373184	-0.393983	-0.323091	-0.354161	-0.485503	-0.096756	-0.422916	-0.626977	-0.441921	-0.449346	-0.44121	-0.507036	-0.27574	0.0884755	-0.009007	-0.232043	-0.289681	-0.325591
730	KIAA0377 gene product	Hs.156814	9677	KIAA0377	15	9677	15q14	-0.110328	0.254001	-0.131901	0.265236	-0.316673	-0.000435	0.0329325	-0.040383	-0.066664	-0.0565375	0.0431085	0.089752	0.067471	0.110339	-0.09147	0.28907	0	-0.054818	-0.288103	-0.263401	-0.654708	-0.521545	-0.196451	0.105845	0.556057	0.063527	-0.537093	0.281764	-0.102604	0.302124	0.38304	0.367468	-0.244899	0.097033	-0.321583	0.433361	-0.281527	-0.100293	0.470075	-0.0052525	-0.199919	-0.432004
731	golgi autoantigen, golgin subfamily a, 4	Hs.183773	2803	GOLGA4	3p22-p21.3	2803	3p22-p21.3	0.218042	0.379568	0.0351555	-0.107491	-0.203195	-0.133327	-0.308081	-0.0331135	-0.520542	-0.04116	0.0501455	0.173338	0.224243	-0.01289	0.019273	0.068293	0	0.209583	0.465592	-0.188004	-0.171014	-0.231064	0.01783	0.166753	0.264087	0	0	0.206895	-0.166424	0	0.043735	0	0.149169	-0.348045	0	0	-0.444899	0.059971	0.130516	0	0.039852	-0.379242
732	chemokine (C-X-C motif) ligand 1 (melanoma growth stimulating activity, alpha)	Hs.789	2919	CXCL1	4q21	2919	4q21	-0.110309	0.142941	0.018038	-0.107572	-0.16465	0.159394	-0.259595	0.218944	-0.0166455	-0.134829	-0.002214	0.181082	0.053168	0.46636	0.247643	0.305205	0	-0.0718	0.02149	-0.364244	-0.506413	0.136642	-0.324798	0.0983625	0.395091	0.087688	-0.380525	0.303368	-0.391346	0	-0.318605	-0.233185	-0.095266	0.024813	0	0.283353	-0.0419315	-0.0766945	0.251303	0.0014895	-0.143342	-0.412486
733	ATPase, Na+/K+ transporting, alpha 3 polypeptide	Hs.380447	478	ATP1A3	19q13.2	478	19q13.2	0.018502	0.338797	-0.016616	-0.039636	0.111755	-0.0174345	0.0022915	-0.20156	0.056815	0.004684	0.116493	0.031091	0.169058	0.311863	-0.088285	-0.022737	0.110795	0.053088	-0.032933	-0.182739	-0.344996	-0.120921	-0.167901	0.183007	0.191122	0.333278	0.17613	0.212509	-0.0401585	0.418559	0.465579	0.917584	0.566074	-0.057281	0.144872	0.566714	-0.17285	-0.0789545	0.194444	0.0117445	-0.0898475	-0.0381805
734	Data not found	Data not found	0		#N/A	0		-0.008012	0.0925435	0.113044	0.0037915	-0.0798615	-0.000419	-0.0740745	-0.13066	0.274018	0.121649	-0.205575	0.340784	0.16856	0.347981	0.472314	0.081612	0.372582	0.0448	0.171045	-0.081433	0.051088	-0.026583	0.473328	0.351227	0.104229	0.341275	0.576047	0.646764	-0.287898	0.518835	0.284282	0.250052	0.535944	0.137565	0.593684	0.359168	0.0806765	-0.075847	0.566385	0.00706	0.241928	0.196592
735	GNAS complex locus	Hs.374523	2778	GNAS	???	51775	20q13.2-q13.3	-0.445088	0.124961	-0.719767	-0.263188	-0.420769	0.0871015	0.36771	0.113956	-0.212237	-0.100536	0.355743	0.005885	0.016216	1.03122	0.190477	0.701819	-0.675271	-0.32206	1.12092	0.015039	-1.04892	-0.384121	-0.668841	0.240264	-0.52971	-1.31579	-0.112313	0.357466	-0.131902	-0.332118	-0.207589	0.000827	0.195344	-1.24803	0.025028	0.50559	-0.501381	0.303994	-0.65479	-0.816566	-0.792632	-0.646686
736	syntaxin binding protein 2	Hs.379204	6813	STXBP2	19p13.3-p13.2	6813	19p13.3-p13.2	-0.112953	0.188687	0.0206845	-0.0625335	-0.0284015	0.0515265	0.335945	-0.006122	0.287202	0.121908	0.11439	0.408333	0.492346	0.422336	0.38197	0.694941	0.531666	0.288812	0.637232	0.034944	-0.41913	-0.006048	-0.178984	0.110102	0.553134	0.351115	0.887962	0.856566	0.537429	0.625315	0.625462	1.12258	0.919026	0.734689	0.532979	0.983288	-0.333796	-0.299788	0.487581	0.40027	-0.324914	-0.096726
737	phosphoenolpyruvate carboxykinase 2 (mitochondrial)	Hs.75812	5106	PCK2	14	5106	14q11.2	0.178373	0.094358	0.387989	0.194528	-0.015807	-0.0617195	-0.269764	-0.0526895	0.104868	0.0439875	-0.0321375	0.023554	0.052183	-0.008411	0.024505	0.191549	0	0.441799	0.169587	0.200482	-0.006082	0.044414	0.0690225	0.252564	0.946952	0.491088	0.239632	0.289045	-0.04513	0.261325	0.31909	0.705871	0.133968	0.555339	-0.019004	0.542903	0.0624265	-0.268094	0.609739	0.189092	-0.0281425	0.004693
738	myxoid liposarcoma associated protein 4	Hs.42824	55214	MLAT4	3	55214	3q29	-0.0627335	-0.115985	-0.021388	0.0281195	-0.213431	0.0468495	-0.0355935	-0.0265025	-0.0479515	0.108801	0.0367345	-0.071481	0.129085	0.061414	-0.27175	-0.340221	-0.077605	-0.10085	-0.064986	0.013941	-0.16386	-0.045024	-0.466613	-0.086519	-0.347395	-0.336521	0.080319	0.132449	-0.269203	0.047799	-0.179334	-0.256476	-0.064229	-0.142705	-0.098697	0.109227	-0.099598	0.051765	0.047625	-0.143677	-0.401286	-0.21179
739	immunoglobulin kappa constant	Hs.406565	3514	IGKC	2p12	3514	2p12	-0.86804	0.787687	0.016956	0.0011665	-0.189516	-0.493439	-0.287369	-0.44604	-0.318549	0.049048	0.846117	0.11098	0.694132	-0.232988	-1.32153	1.71762	0.341031	0.755903	1.34685	-0.545438	-1.7797	-1.42213	-0.395282	0.957673	2.7331	-0.48259	-3.00331	-0.48442	0.227768	0.813692	2.63296	1.53206	-0.895707	-0.037054	-0.848023	1.40572	0.002542	0.159745	1.04804	-0.155423	-0.893057	-0.500019
740	v-myc myelocytomatosis viral related oncogene, neuroblastoma derived (avian)	Hs.25960	4613	MYCN	2p24.1	4613	2p24.1	-0.043721	0.185452	0.335834	0.0264455	-0.0216815	-0.196989	-0.0553715	0.329687	0	-0.086371	-0.212177	0.15174	0.262908	0	0	0.128038	0	-0.05406	0.415015	-0.087069	-0.263876	0.243381	0.0151015	0.199829	0.334286	0	0	0.338442	0.059644	0	0	0	0	0.226057	0	0	0.082795	0.0199765	0.596989	0.176804	0.0014895	0.218713
741	cytoplasmic FMR1 interacting protein 2	Hs.258503	26999	CYFIP2	5q34	26999	5q34	0.015237	0.339936	0.104125	0.010413	0.127721	-0.0976265	0.299378	-0.265448	-0.032827	-0.0028435	0.242475	-0.348685	0.067061	-0.566227	-0.793178	0.450182	0.044691	0.034078	0.170171	-0.333864	-0.647438	-0.590134	-0.209802	0.106553	1.17468	0.083298	-0.252921	-0.120783	0.083069	0.278181	0.444411	0.448729	-0.544218	0.46678	-0.366393	0.770811	-0.280846	-0.240082	0.287215	0.18661	-0.414056	-0.436908
742	EH-domain containing 4	Hs.55058	30844	EHD4	15q11.1	30844	15q11.1	-0.192756	0.136694	0.127349	0.158547	-0.163714	-0.166791	-0.0375905	-0.014378	-0.162496	0.0704975	-0.009641	0.244306	0.427563	0	0.18992	0.225726	0	0.41876	0.236891	0.092681	-0.006225	-0.281028	-0.488432	-0.055888	0.470592	-0.104753	-0.343549	0.210858	-0.070595	0.39882	0.036083	0.088473	-0.247073	0.209471	-0.427412	0.794208	-0.0290755	-0.381105	0.569926	0.0041875	-0.223336	-0.154822
743	methionyl aminopeptidase 1	Hs.82007	23173	METAP1	4	23173	4q22.3	0.209383	0.030279	-0.339438	-0.082413	-0.030272	0.102851	-0.029711	-0.268261	-0.164084	0.127573	-0.03369	-0.231768	-0.140477	-0.047101	0.077824	0.338998	-0.31655	0.033652	-0.226665	0.069334	-0.343185	-0.335393	-1.0045	-0.380431	-1.05318	-1.61169	-0.582942	-0.682001	-0.78061	-0.618771	-0.82287	-0.553777	-0.812006	-0.927906	-0.463663	-0.660798	-0.226535	-0.29317	-0.721466	-0.766482	-0.607916	-0.518913
744	NADH dehydrogenase (ubiquinone) 1 beta subcomplex, 8, 19kDa	Hs.198273	4714	NDUFB8	#N/A	0		0.341606	-0.0475155	0.531787	0.104858	0.286024	-0.0063715	-0.086921	-0.0512315	0.427273	-0.035922	-0.021352	0.121591	0.076991	0.247832	0.337419	-0.008846	0.350634	0.276979	0.255902	0.177898	0.420694	0.537299	0.613505	0.491961	0.535667	0.833714	0.782698	0.765306	0.076496	0	0.542482	0.681083	0.882175	0.678539	0.851639	0.631697	0.359517	0.0874825	0.854595	0.359866	0.509541	0.441327
745	immunoglobulin heavy constant mu	Hs.153261	3507	IGHM	???	0		-0.661529	0.293604	-0.110919	-0.198964	0.0193195	-0.380271	0.132486	-0.289288	-0.070652	-0.140508	0.685197	0.109273	0.230218	0.332335	-0.298886	1.62133	0.043039	0.160708	1.53358	-0.162774	-0.998681	-0.57354	-0.475917	0.396502	1.36949	-0.28214	-0.418928	0.570051	0.212988	0.564714	1.89106	1.776	0.432624	-0.538013	0.002086	1.15429	-0.492914	0.0300375	1.304	0.300198	-0.681868	-0.337118
746	peptidase D	Hs.73947	5184	PEPD	19q12-q13.2	84738	19q12-q13.2	-0.173069	-0.0080295	-0.096403	0.258244	-0.141158	0.0998775	-0.020713	-0.244267	-0.125485	-0.0845765	0.06646	0.170193	0.189588	0.016843	0.002176	-0.025615	0.16286	-0.131895	0.462714	0.264159	-0.627116	-0.589875	-0.491038	0.208977	0.230127	-0.031914	-0.132318	0.54878	-0.271814	0.453358	0.395856	0.076317	-0.199368	-0.170035	-0.387395	0.240835	0.153279	-0.138156	0.21963	-0.258707	-0.374873	-0.285423
747	solute carrier family 3 (activators of dibasic and neutral amino acid transport), member 2	Hs.79748	6520	SLC3A2	11q13	6520	11q13	-0.452368	0.612443	-0.23865	-0.0170295	-0.070482	-0.330215	0.0464405	-0.125623	-0.340622	-0.017802	0.350434	0.079812	0.136038	0.1194	-0.445885	0.715261	0.359108	0.130793	0.623141	-0.406801	-0.852785	-0.551262	-0.258681	0.389208	1.08322	0.543155	-0.717989	0.437066	0.221671	0.716287	1.24883	1.01106	-0.093361	0.113197	-0.648939	0.758114	-0.31936	0.005762	0.869479	0.114507	-0.58805	-0.349939
748	nasopharyngeal carcinoma susceptibility protein	Hs.42390	29123	LZ16	16	29123	16q24.3	0.0922545	0.0587505	0.0600465	0.136289	-0.187389	-0.158178	-0.037047	-0.263668	-0.145742	-0.0615295	0.111135	0.236397	0.328786	0.314834	0.633867	0.270143	0	-0.0232	0.285147	0.111706	-0.198435	0.050799	0.255217	0.194229	0.537564	0.524291	0.137137	0.552368	0.232516	0.139247	0.538803	0.857385	0.18435	0.347623	0	0.328528	0.354233	0.871269	0.365906	0.26619	-0.210637	0.060312
749	hypothetical protein MGC2306	Hs.760	84724	MGC2306	3q21	84724	3q22.1	0.143667	0.633185	0.331423	-0.180032	-0.612659	-0.57166	0.0992075	0.372777	-0.603012	-0.153984	0.449543	-0.897358	-0.268585	-0.201026	-0.161161	-0.532174	0	-0.293239	-0.304097	0.047677	-0.637857	0.128699	-0.517697	-0.163167	-0.102176	0	-0.419522	-0.376653	-0.700275	-0.499221	-0.949887	-0.868854	-1.17775	-0.649569	-0.153028	-0.14664	-0.964148	-0.687075	-0.147932	-0.288293	-0.594529	-0.822195
750	laminin receptor 1 (ribosomal protein SA, 67kDa)	Hs.181357	3921	LAMR1	3p21.3	3921	3p21.3	0.0662865	0.000467	-0.606845	0.259563	-0.481378	0.493812	-0.247883	-0.134558	-0.225262	-0.0271225	0.157099	1.12643	0.746738	0.019136	0.130977	-0.248553	0.121174	0.398495	-0.304168	-0.238841	-0.737861	-0.340091	-1.01698	-0.33852	0.276301	-0.000149	-0.279096	0.611962	-0.54854	-0.277584	-0.446956	-0.233072	-1.23136	0.059739	-0.351703	0.700408	0.374777	0.229031	0.439066	-0.59624	0.254663	-0.229098
751	a disintegrin and metalloproteinase domain 15 (metargidin)	Hs.92208	8751	ADAM15	1q21.3	8751	1q21.3	-0.208865	0.387066	0.196447	0.11281	-0.257364	-0.0402065	0.129623	0.146276	-0.104795	-0.179007	0.094297	0.3444	0.325988	0.322014	0.154384	0.152601	0	0.524219	0.076223	0.204216	0.068839	0.476367	-0.132942	0.197396	0.403845	0	0	0	0.226841	0.425014	0.281833	0.182819	0.262795	-0.235339	0	0.731573	-0.107069	0.094392	0.353899	0.139991	-0.174179	-0.167479
752	matrix metalloproteinase 9 (gelatinase B, 92kDa gelatinase, 92kDa type IV collagenase)	Hs.151738	4318	MMP9	20q11.2-q13.1	4318	20q11.2-q13.1	-0.995694	-0.383198	-0.346667	-0.418621	-0.64548	-0.381354	0.414585	-0.153892	1.5896	-0.29926	-0.39485	1.65186	0.656337	1.20238	0.383316	0.844375	0.598225	-0.030868	1.24087	-0.521783	-0.734994	-0.018265	1.38276	0.495217	0.589812	0.050214	3.36504	1.7779	0.550832	1.68511	0.837954	0.742832	2.08787	0.225224	2.22886	0.316204	-0.285589	0.686546	0.667942	-0.190352	0.426738	0.43797
753	uridine monophosphate synthetase (orotate phosphoribosyl transferase and orotidine-5'-decarboxylase)	Hs.2057	7372	UMPS	3q13	7372	3q13	-0.221577	-0.135948	-0.237172	0.008615	0.148655	-0.0153655	-0.0437225	-0.0756415	-0.164832	0.132487	-0.0284	-0.009881	0.216866	0.071998	-0.135743	0.263285	0	0.032137	0.16364	-0.222011	-0.714163	-0.451448	-0.753351	-0.218713	-0.151059	0	0.002582	-0.378637	-0.387081	-0.464716	0.165032	-0.067036	-0.52713	-0.781967	0	-0.083581	-0.253763	-0.416919	-0.05501	-0.316247	-0.400521	-0.334962
754	glioma-associated oncogene homolog (zinc finger protein)	Hs.2693	2735	GLI	12q13.2-q13.3	2735	12q13.2-q13.3	0.0567635	-0.004174	0.1075	0.329842	-0.0817935	-0.0407935	0.04138	-0.26136	-0.0365025	-0.0101905	0.155032	0.510727	0.48077	0	0.045864	0.161935	0	0.203337	0.020462	0.101261	-0.041147	0.240813	0.381568	0.380655	0.410714	0	-0.045368	0.67056	0.0974195	0	0	0.485198	0.288649	0.383198	0	0.448308	0.11286	-0.034854	0.603673	0.18428	0.056774	0.153709
755	ATPase, H+ transporting, lysosomal 56/58kDa, V1 subunit B, isoform 2	Hs.1697	526	ATP6V1B2	8	526	8p22-p21	-0.546655	-0.059017	-0.494613	-0.064945	-0.867045	-0.15044	0.0321525	0.070525	0.215305	0.152836	-0.353034	0.346719	-0.187961	-0.508675	-0.179871	-0.01584	-0.596509	-0.919583	-0.645182	-0.412966	-1.28534	-1.22837	-1.93076	-0.784873	-1.69564	-2.03683	-1.01627	-1.03358	-1.47479	-0.922962	-0.974348	-1.49759	-1.37905	-1.52805	-1.09939	-1.19798	-0.838954	-0.726534	-0.962418	-1.21803	-1.07553	-1.00641
756	hypothetical protein FLJ12270	Hs.85969	79726	FLJ12270	???	79726	16q22.2	-0.0138075	0.141776	0.052868	-0.032127	-0.061542	0.097416	0.118154	0.339165	-0.305393	-0.088617	0.047513	-0.133496	-0.095817	0	-0.154648	-0.193702	0	-0.065195	0.130499	-0.071309	-0.403505	-0.827317	0.054068	-0.283655	0.288372	0	-0.323537	-0.030366	0.0649525	0	0	-0.442811	-0.238441	-0.091359	0	0.343119	-0.239574	-0.28576	0.099052	0.127009	-0.141119	-0.28206
757	KIAA0233 gene product	Hs.79077	9780	KIAA0233	16	9780	16q24.3	-0.460237	0.212476	-0.135159	-0.008522	-0.783949	-0.177089	0.240807	0.128942	0.467023	-0.030986	-0.190355	0.04838	-0.140457	-0.037652	-0.111147	-0.049563	0	-0.656325	-0.460361	-0.268363	-0.916803	-0.540311	-0.706323	-0.183223	-0.595646	-0.643274	-0.641233	-0.479487	-0.628398	-0.468422	-0.61024	-0.86041	-0.627591	-0.76791	0.031265	-0.368963	-0.691135	-0.662071	-0.214915	-0.161664	-0.626337	-0.604931
758	inositol 1,4,5-trisphosphate 3-kinase A	Hs.2722	3706	ITPKA	15q14-q21	3706	15q14-q21	0.0266765	-0.095767	-0.0356475	-0.0215455	-0.114794	-0.0233595	-0.10405	0.020179	-0.279842	-0.0816095	0.234725	0.608594	0.257063	0	0.111565	-0.201732	0	-0.135456	-0.239006	-0.329241	-0.313926	-0.457243	-0.004853	0.0069115	0.514881	0	0.030526	0.185415	0.108268	0	0	0.003394	0.218646	0.402056	0	0.448898	0.0895585	-0.122075	0.592988	0.151399	-0.0648195	-0.041534
759	ribosomal protein L35a	Hs.288544	6165	RPL35A	#N/A	0		-0.025146	0.184054	0.2639	0.026275	0.085816	0.067247	-0.152275	6.55e-05	0.345977	-0.008508	-0.318753	-0.12754	-0.138892	-0.208703	0.255492	0.418036	0	-0.003254	0.159913	0.065274	0.146115	-0.42153	0.520224	0.448605	0.262232	0.031333	-0.001892	0.112637	0.0995185	-0.168371	-0.189292	0.483874	0.221083	0.406527	-0.2126	-0.199076	0.070583	0.0227505	0.039416	0.368843	0.371368	0.134968
760	estrogen-related receptor alpha	Hs.110849	2101	ESRRA	11q12	2101	11q13	0.050473	-0.0571605	-0.090468	-0.114186	0.0081835	-0.108734	0.15308	0.240295	0.207706	-0.008635	0.241091	0.592284	0.436108	0.003248	0.321031	0.300126	0	0.21418	-0.048836	0.211613	-0.362363	-0.037621	0.170204	0.016782	0.488521	0	0.503369	0.674531	0.0601865	0	0	-0.00888	0.669292	0.304877	0	0.351734	-0.530057	-0.144714	0.470171	-0.008862	-0.189058	0.142164
761	glucuronidase, beta	Hs.183868	2990	GUSB	7q21.11	2990	7q21.11	-0.250058	0.136761	-0.118588	0.0655115	-0.0223225	0.007251	0.206241	0.0361705	-0.201208	-0.0943025	-0.108828	0.229852	0.096735	-0.363902	-0.117747	0.001985	0	-0.403119	0.207472	-0.281504	-0.434337	-0.523076	-0.861136	-0.109051	0.176474	0	-0.308861	0	0.214869	0.016998	-0.031172	-0.497961	-0.173648	-0.086263	-0.551049	0.031567	-0.278455	0.376885	0.440753	0.10385	-0.361235	-0.129897
762	FK506 binding protein 1B, 12.6 kDa	Hs.77643	2281	FKBP1B	2	2281	2p23.3	-0.0862405	-0.129753	0.058742	0.072386	0.118749	-0.055296	0.617386	-0.130904	0.164178	-0.091691	-0.344504	0.930572	0.339534	0.658045	0.926436	0.507466	0	0.277309	0.896706	-0.022527	0.559745	0.228439	1.21976	0.690021	0.571746	0.75713	1.77171	0	0.584952	0.902084	0.775542	1.14385	1.61446	0.632058	0	0.788314	0.456186	1.95502	1.09797	0.30719	0.293357	0.540887
763	7-dehydrocholesterol reductase	Hs.11806	1717	DHCR7	11q13.2-q13.5	1717	11q13.2-q13.5	-0.349716	0.132525	-0.264282	0.051245	-0.486709	-0.46819	0.017021	0.0581295	0.063424	0.0244775	-0.031713	0.461738	0.201685	-0.009464	-0.09244	0.180908	0	-0.730967	-0.211089	-0.350041	-0.536403	-0.490298	-1.04272	-0.204911	-0.217255	0	-0.376054	0	-0.28423	0.303415	-0.026761	-0.544616	-0.108825	-0.423861	-0.494691	0.19856	-0.601272	-0.278991	-0.023447	-0.413588	-0.470245	-0.586627
764	carnitine palmitoyltransferase II	Hs.274336	1376	CPT2	1p32	1376	1p32	0.561455	0.261935	0.162544	0.0760675	0.0630155	0.28993	0.034244	-0.0234695	0.195642	0.030354	-0.233527	0.178397	0.160267	0.256772	0.215238	0.043193	0.39804	0.406906	0.296207	0.418374	-0.59322	0.365005	0.269676	0.260313	0.284989	0.587718	0.612183	1.32477	0.622051	0.553535	0.242477	0.206498	0.398107	0.243204	0.753423	0.43237	0.175088	-0.078263	0.500482	0.140917	0.164588	0.275187
765	proteasome (prosome, macropain) 26S subunit, non-ATPase, 2	Hs.74619	5708	PSMD2	3	5708	3q27.3	0.07079	-0.005408	0.122257	0.114728	0.143353	-0.321929	-0.050139	-0.290783	-0.040179	0.103588	0.0002045	-0.071523	0.451547	-0.218545	-0.100787	-0.005082	0	0	0	-0.091329	-0.659182	-0.453054	-0.0541845	-0.132982	0.411349	0	0	0	0	0	0.174271	-0.184688	-0.025131	0	0	0.525961	-0.224437	-0.218249	0.295792	0	0	-0.187824
766	ESTs, Moderately similar to ANX2_HUMAN Annexin II (Lipocortin II) (Calpactin I heavy chain) (Chromobindin 8) (P36) (Protein I) (Placental anticoagulant protein IV) (PAP-IV) [H.sapiens]	Hs.380879	0		15q21-q22	302	15q21-q22	-0.213457	0.257983	-0.233858	-0.0076445	-0.327974	0.460552	0.200382	0.071726	-0.0765605	0.026688	-0.67	0.015735	0.189619	-0.005019	-0.030194	0.27708	0.070372	-0.344759	-0.120118	0.098855	-0.83811	-0.853099	-0.876686	-0.109126	-0.178643	-0.103537	-0.430901	0.165742	-0.093495	0.210891	-0.190329	-0.886714	-0.671972	-0.659103	-0.269863	-0.1617	-0.437953	-0.377155	0.183724	-0.498406	-0.62482	-0.657006
767	claudin 4	Hs.5372	1364	CLDN4	7q11.23	1364	7q11.23	0.1491	0.204359	0.217178	0.309228	-0.138554	-0.141567	-0.02158	-0.134485	-0.415918	-0.0769775	0.0623595	-0.302218	0.201194	-0.371226	-0.107883	0.004477	0	-0.204933	0.248751	0.183655	-0.914201	-0.737681	-1.30453	-0.411304	0.416955	0	-0.873049	0	-0.0833195	-0.373017	-0.246187	-0.77283	-0.101614	0.032803	-0.314495	0.658314	-0.65357	-0.40381	0.46007	-0.0259385	-0.474959	-0.354839
768	caspase 6, apoptosis-related cysteine protease	Hs.3280	839	CASP6	4q25	839	4q25	0.508819	0.183599	0.274508	0.0833485	0.0893495	0.318178	-0.0645675	-0.063209	0.169195	0.0634925	-0.18644	0.172823	0.232391	0.269661	0.192246	0.067213	0.486211	0.430962	0.375759	0.406749	-0.395512	0.132641	0.162732	0.248327	0.259281	0.820082	0.741651	1.08787	0.447088	0.718199	0.354677	0.228735	0.534231	0.36604	0.759599	0.519292	0.139288	-0.034614	0.565342	0.17302	0.116668	0.215636
769	eukaryotic translation elongation factor 1 gamma	Hs.256184	1937	EEF1G	11	1937	11q13.2	0	0.0094625	-0.541747	0.230515	-0.047084	0.0561045	-0.205956	-0.213067	-0.366392	0	0	0.267427	0.32156	-0.500148	-0.698166	-0.189025	0	0	0	0	-1.06415	-0.746189	0	0	0	-0.772996	-1.23185	-0.705779	0	-1.0073	0	-0.875938	-1.26277	-0.519202	-1.56831	0.506317	0	0	-0.014151	0	0	0
770	syntaxin 1A (brain)	Hs.75671	6804	STX1A	7q11.23	6804	7q11.23	-0.103039	0.144537	-0.075566	-0.179641	-0.292507	0.0238825	0.144743	0.044869	-0.053967	-0.155316	0.230193	0.635527	0.438624	0.579427	0.050964	-0.174253	0	0.256197	0.077296	-0.407869	0.370813	0.074576	0.166997	0.54226	1.04276	0.508302	0.746668	0.491989	0.141459	0	0.347098	0	0.317747	0.657463	0	0.587537	0.207932	0.0854215	0.6524	0.282245	0.221395	0.453833
771	heat shock 70kDa protein 1B	Hs.274402	3304	HSPA1B	6p21.3	3303	6p21.3	-0.92167	-0.048888	-0.828527	-0.491689	-1.1116	-0.471815	0.124671	0.659987	0.420447	0.041971	-0.37858	-0.434841	-0.550093	-0.530586	-0.578728	-0.019012	-0.804434	-2.13317	-0.886336	-1.12303	-1.79361	-1.78003	-1.82288	-0.811785	-2.74558	-1.41857	-0.163401	-0.674818	-1.38542	-0.666775	-0.296652	-1.51332	0.527572	-1.31899	-0.439013	-1.05268	-1.84617	-1.24451	-0.295045	-1.45304	-1.11399	-1.36231
772	tetraspanin similar to TM4SF9	Hs.101395	81619	DC-TM4F2	???	81619	10q23.2	-0.124496	0.225003	-0.137172	0.114727	-0.169909	0.0025135	-0.0546775	0.108328	-0.43023	-0.167847	0.0851675	0.180037	0.276653	0.091006	-0.113497	-0.077271	-0.070509	0.155355	-0.393636	-0.110585	-0.347046	-0.271392	-0.488369	-0.174148	0.398645	0.224744	-0.192185	0.062179	-0.308796	-0.015514	-0.152484	-0.123931	-0.18276	0.198983	-0.297617	0.577417	-0.006895	-0.202715	0.087587	-0.203466	-0.320314	-0.265483
773	kinesin family member 3C	Hs.21611	3797	KIF3C	2p23	3797	2p23	-0.467791	0.0076245	-0.191283	0.019941	-0.283386	-0.217141	0.358005	0.0238325	0.560471	0.0694655	0.0136925	-0.194741	-0.173533	0.258386	-0.480664	-0.120736	0	-0.846608	-0.116924	-0.559048	-0.127738	-0.310676	-0.0795295	0.0283515	-0.075591	0	0.643798	0.286352	-0.220737	-0.413429	0.261824	-0.377139	0	-0.123028	0	-0.112881	-0.429248	-0.0761935	0.247762	-0.259985	-0.306746	-0.054408
774	S100 calcium binding protein A9 (calgranulin B)	Hs.112405	6280	S100A9	1q21	6280	1q21	-0.572474	0.0305645	-0.481731	-0.217815	-0.469915	-0.115299	0.237914	0.071943	0.621436	-0.488943	-0.226001	1.92007	1.21425	1.42409	1.52007	0.915066	0.494728	0.385927	-0.128441	-0.31953	0.450609	0.192297	0.664277	0.808425	0.29388	0.601708	2.39127	0.845342	1.02722	0.847084	0.37211	0.488512	1.69772	0.369541	1.39615	0.135262	0.182065	0.749864	0.496355	-0.178121	0.457325	1.14177
775	polymerase (DNA-directed), alpha (70kD)	Hs.81942	23649	POLA2	11	23649	11q13.2	-0.0855945	0.572965	-0.0476465	0.0206245	-0.246238	0.131485	-0.119206	-0.088837	-0.0200585	0.045304	-0.041122	-0.109746	-0.065986	-0.532176	-0.425451	-0.118949	0	-0.726342	-0.380867	-0.172052	-0.519718	-0.546368	-0.652548	-0.604602	0.69848	0	-0.158014	-0.116456	-0.016634	-0.107011	0.048866	-0.536716	0	0	0	0.429984	-0.457352	-0.480353	0.072941	-0.0319885	-0.0526415	-0.265997
776	PWP2 periodic tryptophan protein homolog (yeast)	Hs.79380	5822	PWP2H	21q22.3	5822	21q22.3	-0.129358	0.053213	-0.379329	0.0360985	-0.0316035	0.0375715	-0.10877	-0.050019	0.02661	-0.104165	-0.063649	0.988431	0.412985	0.887968	0.614964	0.5093	0.429075	0.466311	0.060649	0.063557	0.285916	0.000738	0.570774	0.561275	0.45847	0.834991	1.68735	0.551352	0.623619	0.898985	0.388304	0.443348	1.36511	0.422342	0.850552	-0.212268	-0.210291	-0.118478	0.516439	0.102676	0.441866	0.975374
777	rho/rac guanine nucleotide exchange factor (GEF) 2	Hs.337774	9181	ARHGEF2	#N/A	0		-0.539413	0.0187295	-0.11773	0.028259	-0.085271	-0.363784	0.04293	0.0985555	0.014374	0.083728	0.013261	0.305423	-0.316436	-0.544036	-0.037028	-0.229708	-0.393359	-0.396214	-0.30356	-0.377323	-0.203099	-0.17938	-0.65611	-0.277784	-0.201197	-0.250755	-0.275704	-0.117954	-0.437339	-0.06789	-0.257954	0.289108	-0.258004	-0.007434	-0.161644	0.152047	-0.278935	-0.401211	-0.081227	-0.299799	-0.204354	-0.245174
778	aminolevulinate, delta-, synthase 1	Hs.78712	211	ALAS1	3p21.1	211	3p21.1	-0.287359	-0.112254	-0.517696	0.027484	-0.252507	0.015436	-0.0923425	0.349504	-0.150474	-0.0051005	-0.03673	0.143666	0.191222	-0.270357	-0.510377	0.107748	-0.738241	0.039617	-0.359158	-0.430605	-0.998868	-0.663467	-1.28939	-0.117522	-0.406884	-0.406792	-0.712373	-0.383509	-0.401485	-0.52688	-0.479489	-0.679768	-0.913409	-0.715681	-1.02507	0.161999	-0.364804	-0.267672	-0.564345	-0.508749	-0.573436	-0.468429
779	dolichyl-phosphate mannosyltransferase polypeptide 2, regulatory subunit	Hs.108973	8818	DPM2	9	8818	9	-0.475359	-0.155668	-0.158585	-0.27166	0.204848	-0.5069	0.151086	-0.136489	0.008833	0.061806	0.276172	0.164267	0.264505	0.908837	0.126889	0.657824	0.186536	0.277464	0.510984	0.150384	0.131042	0.124927	0.393491	0.920294	0.41108	1.25887	0.19098	1.38018	1.55045	0.477016	0.833217	1.49096	1.18701	0.626303	1.36777	0.616954	0.421143	0.481009	0.12022	1.00862	0.645321	0.772656
780	growth arrest-specific 8	Hs.54877	2622	GAS8	16q24.3	2622	16q24.3	0.101471	0.102802	0.0165565	0.0753925	0.074851	-0.113829	-0.183331	-0.0764685	-0.0354175	-0.141049	0.105112	0.19299	0.15355	0.215588	-0.155979	0.183727	0.346418	0.133295	-0.353554	-0.214786	0.05916	0.447671	-0.103999	0.341167	0.432615	0.636125	0.112718	0.338138	-0.200469	0.492098	0.013141	0.328632	0.427943	0.445456	-0.268009	0.592854	0.015564	-0.254464	0.51077	0.196993	-0.112786	0.0724825
781	katanin p80 (WD40-containing) subunit B 1	Hs.275675	10300	KATNB1	16	10300	16q13	-0.245671	-0.218809	-0.186898	-0.249576	0.507064	-0.464724	0.083806	-0.159054	0.094539	-0.013084	0.117284	0.266741	0.597118	1.14324	0.186395	0.931317	0	0.535144	1.04418	-0.09347	0.154585	0.368323	0.546964	1.34109	0.659037	0	0.308659	1.79658	1.70266	0.792669	0.980704	1.25567	1.32797	0.664282	0.832332	0.827595	0.437489	0.61558	0.143345	1.02066	0.655602	1.01564
782	barrier to autointegration factor 1	Hs.433759	8815	BANF1	14q24.1	8815	14q24.1	-0.320732	0.277472	-0.116269	0.0788875	-0.440308	-0.536955	-0.0805845	0.279515	-0.0509245	0.0175495	0.210011	0.554404	0.358441	0.009886	0.148062	0.300123	0.120293	-0.263693	0.032727	0.04238	-0.301005	0.06772	0.043127	0.344961	0.522789	0.692751	0.507957	0.481608	0.373563	0.63484	0.004316	0.240131	0.087605	0.538043	0.173989	1.04673	-0.472957	-0.351187	0.45031	0.223574	0.015722	0.011805
783	hypothetical protein MGC42174	Hs.132886	129563	MGC42174	???	0		-0.25074	0.047364	-0.292119	-0.254394	0.11182	-0.0913155	-0.113248	0.20952	0.0258715	-0.0363095	0.159004	0.370243	0.050827	-0.072372	0	0.102583	0	0.02902	0.10812	-0.19342	0.033548	0.3521	0.446354	0.350156	0.539774	0	0	0.547496	1.16982	0	-0.108279	0.123695	0.248076	0	0	0.85902	0.369905	0.925226	0.157476	0.329622	0.356551	0.410191
784	nicastrin	Hs.4788	23385	NCSTN	#N/A	0		-0.314086	-0.0224535	-0.199223	0.369152	-0.612566	-0.7642	0.123229	-0.013742	-0.18489	0.020962	0.0362085	-0.48377	-0.381831	-0.82094	-0.932964	-0.547495	-0.393749	-0.312059	0.32942	0.01889	-0.737224	-0.441162	-0.636134	0.0391865	0.292498	0.460513	-0.346808	-0.384618	-0.0385565	-0.093852	-0.221642	-0.693728	-0.916058	0.151719	-0.98873	0.236827	-0.834113	-0.796778	-0.639841	-0.0004775	-0.371823	-0.348
785	pyruvate kinase, muscle	Hs.198281	5315	PKM2	15q22	5315	15q22	-0.595175	0.433851	-0.17056	-0.0468995	-0.154634	-0.212816	0.22326	0.0729215	-0.14476	-0.0906405	-0.214254	0.403767	-0.076854	-0.258572	0.272846	0.626487	0	-0.369568	1.19568	0.060515	-0.46322	-0.280286	0.244782	0.057539	0.996071	-0.005461	0.716987	0.209979	0.802536	0.646546	0	0.340386	-0.216058	0.195587	-0.362892	0.924621	-0.407613	-0.350238	0.746345	0.387927	-0.625432	-0.236179
786	RNA binding motif protein 6	Hs.173993	10180	RBM6	3p21.3	10180	3p21.3	-0.114529	0.122615	-0.160638	0.100073	-0.051273	0.209639	0.133056	-0.123057	-0.332753	-0.0881685	-0.115505	0.39724	-0.046627	0	-0.537155	-0.166579	-0.059181	-0.130864	-0.146037	-0.001942	-0.442966	-0.295693	-0.431715	-0.197323	0.558849	-0.020924	0.188038	-0.009058	0.0212295	0.167252	0.269846	-0.237808	-0.180055	0.701814	-0.343185	0.458248	-0.18965	-0.166863	0.405487	0.787562	0.041905	0.165915
787	microtubule-actin crosslinking factor 1	Hs.108258	23499	MACF1	1p32-p31	23499	1p32-p31	-0.020711	-0.122855	-0.155574	-0.065101	0	0.277062	0.163849	0.0746465	0	0	0	0	0.005431	0	0	0	0	0	0	0	-0.049205	0.293495	0	0	0.419538	0	0	0	0.818777	0	0	0	0	0	0	0.881809	0.132438	0	0	0	0	0.330892
788	aldehyde dehydrogenase 3 family, memberA1	Hs.575	218	ALDH3A1	17p11.2	218	17p11.2	-0.0334915	0.205683	0.107145	0.042296	0.122805	0.523788	0.024067	0.0904275	0	-0.144599	-0.243373	0.136049	0.503966	0	0	0	0	0.1043	0	0	-0.037109	-0.026018	-0.053198	0.286457	0.772922	0	0	0	0.000614	0	0.045895	0	0	0	0	0	0.0766285	0.165526	0.405549	0	0	0.266894
789	ferredoxin reductase	Hs.69745	2232	FDXR	17q24-q25	2232	17q24-q25	0.122387	0.018537	0.170338	0.0105695	0	0	0	0.194151	0	-0.020323	0	0	0.345939	0	0	0	0	0	0	0	-0.337407	0.136486	0	0	0.884077	0	0	0	0	0	0	0	0	0	0	0.863459	0.139956	0	0	0	0	-0.060788
790	Homo sapiens, Similar to clones 23667 and 23775 zinc finger protein, clone IMAGE:4824119, mRNA	Hs.432048	0		14q24.3	57862	14q24.3	-0.376453	0.078999	-0.311943	0.23704	-0.340722	-0.0563835	-0.112015	-0.143553	-0.0508655	0.028407	0.107082	0.894923	0.315103	0.616103	0.058347	-0.453052	-0.233682	-0.069275	-0.001137	-0.299045	-0.278793	-0.352725	-0.401687	-0.026399	0.333993	0.105236	-0.150385	0.455676	0.125749	-0.352051	-0.182029	0.113313	-0.098153	0.105343	0.092451	0.444062	0.404527	-0.015622	0.259667	0.091558	0.0544975	0.0927845
791	retinoic acid receptor responder (tazarotene induced) 2	Hs.37682	5919	RARRES2	7	5919	7q35	0.112946	-0.311324	-0.29213	0.013714	-0.20238	-0.0108945	-0.132253	-0.033025	-0.301047	-0.298147	-0.0388045	0.930257	0.34594	0.355432	0	-0.05173	0	0.615458	-0.111741	-0.073577	-0.105547	-0.183459	-0.384234	0.221747	0.668861	0.479986	0.21105	0.607261	0.345118	-0.040975	0.085648	0.252903	0.069955	0.529072	-0.245876	0.816753	0.218813	0.0203315	0.92116	0.469199	-0.148332	0.159995
792	modulator recognition factor I	Hs.920	10865	MRF-1	2	10865	2q11.1	0.26361	-0.0087095	0.182634	0.0201985	0.195495	-0.214736	-0.170201	-0.13355	0.558412	0.053873	-0.202542	0.315829	0.893024	1.28132	-0.322094	1.18631	0.240748	1.28172	0.653216	0.082455	0.382323	0.310808	0.574314	1.55548	0.892671	2.02535	0.655187	0.981048	0.022769	1.6416	1.14535	1.28564	1.58041	1.16275	1.05199	0.593824	0.199822	0.125635	0.421929	0.658022	0.610786	0.838033
793	filamin A, alpha (actin binding protein 280)	Hs.195464	2316	FLNA	Xq28	2316	Xq28	-0.1951	0.133121	-0.157769	-0.125696	-0.0624035	-0.122448	-0.0431585	-0.065797	0.204415	0.107911	-0.160166	0.186183	0.522287	0.485604	-0.069047	0.687288	-0.063538	0.531003	0.338312	-0.021418	-0.184986	0.243504	-0.163044	0.844216	0.422942	0.952814	0.346765	0.496221	-0.22911	0.704447	0.657564	0.511254	0.308654	0.386203	0.140607	0.284248	0.0056245	-0.076697	0.067854	0.17635	0.0472185	0.188814
794	interferon, alpha-inducible protein (clone IFI-6-16)	Hs.265827	2537	G1P3	1p35	2537	1p35	0.415687	-0.26231	0.213975	-0.143622	0.174246	-0.259629	-0.523876	-0.307109	0.604468	0.204778	-0.19827	0.559312	1.46278	2.00054	0.295966	1.67548	-0.093786	1.74362	0.655503	0.504713	0.473864	0.680863	0.733866	1.9277	0.932916	2.23868	0.5969	1.48537	0.059679	2.47826	1.66861	1.44182	1.56631	1.30355	0.744245	0.81603	0.342752	0.372999	0.515978	0.696282	0.911448	1.15324
795	pyruvate dehydrogenase kinase, isoenzyme 2	Hs.92261	5164	PDK2	17	5164	17q23.3	-0.061273	0.025361	-0.035535	-0.243627	0.052573	-0.149516	0.012147	-0.073304	0.256632	-0.113099	0.154169	0.15621	0.164479	0.287108	0.197351	0.786939	0	0	0.267039	0.264233	0.020751	0.287703	0.402645	0.988955	0.634929	0.087741	0.486344	1.59096	0.21144	0	0.731646	0.773778	0.838784	0.298532	0	1.62326	0.0851205	0.191049	0.219764	0.652003	0.029252	0.344609
796	mel transforming oncogene (derived from cell line NK14)- RAB8 homolog	Hs.5947	4218	MEL	19p13.1	4218	19p13.1	-0.510347	-0.128039	-0.295868	-0.108735	-0.247046	-0.203163	0.283427	0.0451365	0.244962	0.103149	-0.068912	0.144002	-0.168258	0.273521	-0.134775	0.667181	-0.41374	0.136075	0.101295	-0.198588	-0.324137	0.027074	0.046236	0.398626	0.292358	0.442967	-0.40652	-0.214789	-0.522585	-0.028054	-0.14654	-0.240605	-0.597798	-1.9e-05	-0.375708	0.287527	-0.508108	-0.560277	-0.31492	-0.019425	-0.362866	-0.0642275
797	glutathione peroxidase 1	Hs.76686	2876	GPX1	3p21.3	2876	3p21.3	-0.523679	-0.52981	-0.332421	-0.482838	0.258862	-0.246213	0.286493	0.276913	-0.18289	-0.421463	0.303497	1.42529	0.392892	1.4242	1.01764	1.2096	0.287969	0.712775	1.43459	0.598079	0.291166	0.710383	1.15743	2.34489	0.438735	1.35291	0.938601	2.53823	2.50936	0.509724	1.36097	2.07407	2.05655	0.535963	2.07406	2.18895	0.86562	2.71503	-0.260114	1.58337	1.38577	0.626548
798	sorbitol dehydrogenase	Hs.878	6652	SORD	15q15.3	6652	15q15.3	-0.379231	0.056964	-0.429501	-0.166497	-0.045347	-0.256868	0.138831	-0.167765	0.302854	0.110978	-0.0427285	0.157553	-0.263042	0.540256	0.001634	0.28766	0	-0.050804	0.422535	-0.366007	-0.183869	0.132929	-0.220703	0.218091	0.515512	0.13956	-0.388724	-0.09082	-0.126993	0	0.203295	-0.418152	0.078165	-0.124202	-0.112995	0.057282	-0.374318	-0.398545	0.172037	0.118546	0.0890705	-0.096427
799	protease, serine, 15	Hs.350265	9361	PRSS15	19p13.2	9361	19p13.2	-0.242178	-0.542001	-0.177978	-0.423779	0.522123	0.0043915	0.099876	0.0105745	-0.297469	-0.268468	0.339509	0.639944	0.276209	0.684075	0.704939	0.852058	0	0.558122	1.39351	0.519771	0.370375	0.581622	1.41213	1.9235	0.585418	1.19188	1.00503	2.51843	2.24514	0.401567	1.16641	2.36497	1.79288	0.668889	1.94525	1.92087	0.427227	2.17113	0.205351	1.58554	1.39043	0.547776
800	jerky homolog (mouse)	Hs.142296	8629	JRK	8q24.3	8629	8q24.3	-0.0848225	-0.420108	-0.0304975	-0.080981	0.25901	-0.10378	0.164026	-0.140768	0.451087	-0.165798	0.216288	0.391343	0.160547	0	0	0	0	0	-0.288735	-0.108914	0.127222	-0.067845	-0.253242	0.287731	0.8425	0.422714	0	0.294102	0.009943	0	0.039335	0	-0.034733	-0.028992	0	0.282254	-0.022727	-0.159913	0.199989	0.0609365	0	0.231976
801	UDP-N-acetyl-alpha-D-galactosamine:(N-acetylneuraminyl)-galactosylglucosylceramide N-acetylgalactosaminyltransferase (GalNAc-T)	Hs.159481	2583	GALGT	12q13.3	2583	12q13.3	-0.0648415	0.0537435	-0.050908	0.0280755	-0.16388	-0.471942	-0.238507	0.157521	0.092318	0.021707	0.070409	0.306562	0.304252	0	0	0.28262	0	0.440331	0	0	-0.545852	-0.210763	-0.199795	-0.027858	0.550191	0	0	0	-0.167836	0	-0.037795	0	0	0	0	0.397793	-0.36366	-0.199208	0	0	0.0635945	-0.0981865
802	interleukin 17 receptor	Hs.129751	23765	IL17R	#N/A	0		0.377595	0.101247	0.19901	0.0319985	0.0873045	-0.031908	-0.064895	-0.0045805	0.316317	0.045688	-0.105265	-0.061005	0.04899	0.163866	-0.060625	0.200016	0.421159	0.238778	0.146975	0.361354	-0.295468	0.143714	0.131239	0.192931	0.220319	0.445053	0.329478	0.164642	-0.0847055	0.350546	0.425737	0.275732	0.269985	0.406912	0.294733	0.120743	0.0242605	-0.017926	0.143489	0.139764	0.055411	0.127739
803	protein C (inactivator of coagulation factors Va and VIIIa)	Hs.2351	5624	PROC	2q13-q14	5624	2q13-q14	0.466571	-0.226366	0.272286	0.011936	0.430603	-0.465712	-0.357063	-0.0329345	0.709965	0.153336	-0.246773	0.268883	1.13195	1.47935	0.230381	1.68737	0	1.60312	0.822512	0.288354	0.794087	0.855023	0.733014	1.97557	1.20957	0	0.40862	1.34351	0.200874	1.79003	1.8468	1.35248	1.8468	0.698329	0	0.618368	0.242822	0.537301	0.394848	0.714067	0.52836	1.21964
804	sterol regulatory element binding transcription factor 2	Hs.108689	6721	SREBF2	22q13	6721	22q13	-0.240935	0.421994	-0.0690845	-0.091256	-0.15795	-0.199421	0.064262	0.05668	-0.024948	0.133102	0.090579	0.237341	-0.163996	-0.26454	-0.22063	-0.305973	0.110709	-0.300502	0.495534	0.274602	0.060495	-0.277899	0.267035	0.228802	0.531686	0.582813	0.592901	0.024676	0.172623	-0.105335	-0.056087	-0.085082	-0.364108	0.558055	-0.398795	0.132748	0.0973495	-0.19287	0.051623	0.111773	-0.382323	-0.043081
805	kinesin heavy chain member 2	Hs.113319	3796	KIF2	#N/A	0		0.105822	0.126644	-0.111222	0.090976	0.21959	-0.306569	-0.282347	-0.0893495	-0.189263	-0.183786	0.0745095	-0.301902	0.005984	-0.868106	-0.643408	0.133468	-0.169222	0.486788	-0.31011	0.032661	-0.08988	-0.12698	-1.0943	0.211963	0.765907	0.664592	-0.975244	-0.516899	-0.0257715	-0.488469	-0.192065	-0.198317	-1.2298	-0.092608	-1.02577	0.576483	-0.214654	-0.156944	-0.544707	0.0869025	-0.238565	-0.436328
806	regulator of G-protein signalling 19 interacting protein 1	Hs.6454	10755	RGS19IP1	19p13.1	10755	19p13.1	-0.429997	-0.028455	-0.010865	-0.143878	-0.047674	0.0593085	0.106067	0.112564	0.0956375	-0.140531	0.0561675	0.245605	0.340153	0	0	0.078211	0.037186	0.255758	0.184751	0.218487	0.030576	-0.096483	-0.02666	0.076412	0.683783	0.587341	0.284745	0.309334	0.353874	0.179451	0.291963	0.257608	-0.051341	0.505488	0	0.429674	0.1466	0.103179	0.4324	0.17097	0.2518	0.123
807	runt-related transcription factor 3	Hs.170019	864	RUNX3	1p36	864	1p36	-0.362413	0.160459	0.070108	-0.007029	-0.146064	0.233045	0.0587265	-0.112284	-0.784476	-0.0803045	-0.0386915	-1.20673	-0.235421	-1.69347	-1.05967	-0.96478	0	-0.969326	-0.528286	-0.515297	-1.00917	-1.03114	-1.68904	-1.64356	-0.656295	-0.271743	-2.01746	-1.38973	-1.32755	-1.42984	-1.54607	-1.39206	-1.95488	-0.866312	-1.07646	-0.636761	-0.787191	-1.61641	-0.461946	-0.74215	-0.847396	-1.10658
808	dihydrolipoamide branched chain transacylase (E2 component of branched chain keto acid dehydrogenase complex; maple syrup urine disease)	Hs.139410	1629	DBT	#N/A	0		0.0637915	0.162989	-0.178092	0.137923	-0.131592	-0.062129	-0.0999885	-0.0376575	-0.25348	-0.170458	0.059866	-0.225788	-0.13759	-0.281205	-0.473911	-0.218081	-0.222861	0.322493	-0.482064	-0.283505	-0.201968	-0.340291	-1.1055	-0.279411	0.422173	0.558947	-0.837741	-0.084584	-0.228575	-1.09674	-0.344909	-0.452569	-0.955396	0.138364	-1.03442	0.464735	0.309472	0.0132785	-0.373593	-0.3805	-0.282761	-0.456081
809	aldehyde dehydrogenase 3 family, member B1	Hs.83155	221	ALDH3B1	11q13	221	11q13	0.296575	-0.026151	0.25017	-0.129819	0.22025	-0.163697	-0.0446645	0.047284	0.042616	0.068244	-0.166029	-0.177759	-0.128507	-0.082989	0.051177	0.007871	0.308443	0.258225	0.18242	0.276022	0.315982	0.340156	0.0929945	0.24198	0.217147	0.387974	0.279759	0.259556	0.0086835	0.279846	0.313961	0.322591	0.155081	0.411882	0.236848	0.255066	0.204675	-0.13765	0.147733	0.199446	0.143668	0.153104
810	CDC42 effector protein (Rho GTPase binding) 1	Hs.148101	11135	CDC42EP1	22q13.1	11135	22q13.1	0.017554	-0.103652	0.077337	-0.0356625	0.0311105	0.34467	-0.110169	0.0310085	0.295988	-0.176713	0.118221	0.187802	0.362759	0.867421	0.520298	0.377992	0.42364	0.972848	0.087779	0.609155	0.494097	0.593215	0.202008	0.386016	0.651944	0.612467	0.177789	0.103396	-0.190618	0.317953	0.318963	0.336511	0.056628	0.53227	-0.206922	0.516786	0.257651	-0.0617025	0.215499	0.194534	0.05126	0.187654
811	chromosome 11 open reading frame 24	Hs.303025	53838	C11orf24	#N/A	0		-0.0471265	-0.223214	0.171272	-0.247213	0.491849	0.262858	0.149347	0.226038	0.140801	-0.17174	-0.0649195	-0.498644	0.438829	1.13161	0.496592	-0.055625	0.572651	0.952277	0.285389	1.01507	0.883046	0.908498	0.011075	0.572267	-0.238746	0.036476	0.108282	-0.044572	0.310514	-0.024701	0.770034	0.41068	-0.2179	0.117767	0.005888	0.435655	0.204885	1.05974	-0.156847	0.271856	0.868969	0.178695
812	prolylcarboxypeptidase (angiotensinase C)	Hs.75693	5547	PRCP	11q14	5547	11q14	-0.461613	-0.043193	-0.21503	-0.0779415	-0.331247	-0.165312	-0.168608	-0.0272145	0.386852	0.120722	-0.187874	0.240259	-0.165196	0.113079	-0.137125	0.496668	-0.147097	0.065993	-0.052717	-0.070838	-0.294865	-0.354855	-0.387883	0.458074	-0.158911	0.163052	-0.215291	-0.286419	-0.523185	0.082121	-0.01913	-0.260061	-0.284382	-0.293535	-0.570379	-0.545025	-0.504281	-0.133815	-0.629025	-0.420787	-0.220725	-0.027093
813	gamma-aminobutyric acid (GABA) A receptor, alpha 4	Hs.248112	2557	GABRA4	#N/A	0		-0.331771	0.179557	-0.06815	0.035665	0	-0.020704	0.041091	0.105009	-0.028459	-0.166197	-0.0643635	-0.097441	0	0	0	0	0	0.136525	-0.042216	0	0.536441	0.213593	-0.0935685	-0.179165	0.208638	0	-0.335286	-0.433659	0.590626	0	0	0	0	0	0	-0.271658	0.174623	0.225797	-0.318752	0	0.200883	0.0092175
814	histone 1, H2ac	Hs.28777	8334	HIST1H2AC	6p21.3	8334	6p21.3	0.16304	-0.07358	0.449686	-0.0416575	0.181304	0.123132	-0.124883	-0.0420155	0.41678	-0.034963	0.001131	0.070726	-0.012106	-0.037363	0.259097	0.235579	0.390583	0.045955	-0.037217	0.073098	0.44401	0.319324	0.638383	0.83212	0.585224	0.83289	0.781829	0.489116	0.102459	0.493262	0.720822	1.1967	0.89305	0.892597	0.851987	0.19634	0.606234	0.388241	0.358202	0.323763	0.588835	0.512165
815	adenylyl cyclase-associated protein 2	Hs.296341	10486	CAP2	6	10486	6p22.2	-0.293814	0.118678	-0.163111	0.151273	-0.423945	0.110736	0.0729125	0.185114	0.214907	-0.109073	-0.159642	-0.300992	-0.146635	-0.286472	0.150142	-0.153824	0	-0.18247	-0.176281	-0.268316	-0.540983	-0.265724	-0.459562	-0.457189	-0.338002	0	-0.207199	0.072416	-0.357171	-0.182371	-0.031608	-0.29928	6.5e-05	-0.280679	-0.203933	0.057953	-0.379334	-0.165532	-0.060387	0.0235175	0.0415235	-0.134766
816	S-phase kinase-associated protein 2 (p45)	Hs.23348	6502	SKP2	5p13	84723	5p13	0.298474	-0.08432	0.280083	-0.011647	0.310531	-0.225366	-0.159212	-0.3537	0.448896	0.058039	-0.0444995	0.374063	0.800507	1.00792	0.399843	1.09132	0.493507	1.38631	0.764842	0.303736	0.352315	0.56836	0.715159	1.54611	0.975448	1.41043	0.679461	1.04884	0.116268	1.58008	1.43344	1.44262	1.44238	1.1408	0.974519	0.664158	0.507106	0.297115	0.389263	0.451433	0.843685	0.977781
817	Data not found	Hs.429352	0		2q33-q34	1144	2q33-q34	-0.070386	0.195754	0.378545	0.148604	0.147203	0.092357	-0.043069	-0.11974	0.381706	-0.0796405	-0.214304	-0.693023	-0.269913	0	-0.263847	-0.757718	0	-0.410468	-0.837625	-0.535707	-0.474055	0.027818	-0.383186	0.104754	0.349674	0	-0.465968	-0.359268	-0.28832	0	-0.65137	0.018652	0.038287	0	0	-0.088515	-0.223929	-0.666797	0	0.024336	0	-0.212238
818	cytochrome b-245, alpha polypeptide	Hs.68877	1535	CYBA	16q24	1535	16q24	-0.467473	0.180174	-0.282073	-0.158498	-0.233847	-0.002771	0.142936	0.281225	0.646636	-0.400772	-0.051159	-0.3634	0.553358	0.403191	-0.301284	1.01507	0.174264	0.138838	-0.39899	-0.162761	0.083636	0.120948	0.226812	0.391206	0.860406	1.60295	0.966202	0.254417	0.0201375	0.97281	0.534457	-0.102396	0.69449	1.20467	0.789886	0.766062	-0.382282	-0.097671	0.145032	0.141824	-0.310092	-0.155874
819	gamma-glutamyl carboxylase	Hs.77719	2677	GGCX	2p12	2677	2p12	0.437076	-0.015051	0.35716	0.047532	0.433335	0.14163	-0.313461	-0.017076	-0.0605245	0.1858	-0.295098	-0.71565	-0.026911	-0.177873	0.208374	0.08872	0.273255	0.286169	-0.115622	0.306304	0.492422	0.142106	0.179512	0.0607235	0.218017	0.240353	-0.204599	-0.346843	-0.407312	-0.03264	0.347466	0.058052	-0.360713	0.108158	-0.380811	-0.23736	0.268713	0.085226	-0.087232	-0.125066	0.212857	0.05493
820	myotubularin related protein 3	Hs.63302	8897	MTMR3	22q12.2	8897	22q12.2	-0.288226	-0.071256	-0.170345	-0.39163	0.015839	0.280362	0.484513	0.132042	0.0158005	-0.242854	-0.162027	0.278855	0.207131	0	-0.091461	0.61714	0	-0.055423	0.161011	-0.211755	-0.343841	-0.077546	0.542162	0.102854	0.581472	0	0	0.556679	1.16779	0	0.856586	0.138	1.08996	0.502473	0	0	-0.242103	0.195611	0.189449	0	0	-0.177492
821	PTK7 protein tyrosine kinase 7	Hs.90572	5754	PTK7	6p21.1-p12.2	5754	6p21.1-p12.2	-0.228769	-0.0455045	-0.077065	-0.0146575	0.0752155	-0.352996	0.070036	-0.0284725	-0.220441	0.112665	0.180952	-0.587169	-0.130581	-0.674493	-0.589275	-0.33115	0	-0.668864	-0.269367	-0.419257	-1.08808	-0.58518	-0.984682	-0.583768	0.103636	0	-0.802052	-0.419831	-0.249798	-0.582288	-0.443345	-0.525608	-0.62936	-0.01707	-0.126866	-0.163461	-0.468689	-0.437301	-0.317792	-0.104577	-0.469483	-0.493464
822	dispatched A	Hs.68055	84976	DISPA	#N/A	0		-0.001504	0.160645	0.161821	-0.314823	0.0832675	0.445729	0	0.0425105	0	0.032008	-0.142995	0.243856	0.405454	0	0	0	0	0.282534	-0.068402	0.544506	-0.135695	0.208473	0.190693	0.361581	0.795444	0	0	0.556088	0.353836	0	0.16181	0	0	0	0	0	0.279554	0	0.440028	0	0	0.065604
823	isocitrate dehydrogenase 3 (NAD+) gamma	Hs.75253	3421	IDH3G	Xq28	3421	Xq28	-0.080277	0.124427	0.039691	0.032059	-0.385508	-0.177087	0.0453105	-0.268226	0.331917	-0.214055	-0.285128	-0.039994	-0.289339	-0.252922	0.104616	0.290042	-0.158595	-0.156131	-0.471209	-0.46533	-0.734814	-0.312492	-0.675466	-0.600327	0.205796	-0.12242	-0.240515	0.025852	-0.281073	0.119569	-0.138732	-0.326993	0.112998	-0.275046	0.338385	-0.097689	-0.900713	-0.662505	-0.159865	-0.30943	-0.348398	-0.246774
824	solute carrier family 25 (mitochondrial carrier; adenine nucleotide translocator), member 6	Hs.407372	293	SLC25A6	Xp22.32 or Yp	293	Xp22.32 or Yp	0.0870095	0.0680315	-0.103082	0.106262	0.0920325	0.259694	-0.15229	0.042123	-0.264363	-0.0901345	0.03665	0.380488	0.684295	-0.476454	-0.243645	0.08149	-0.100679	0.328673	0.086426	0.178947	-0.643117	-0.154273	-1.49763	-0.659606	0.230971	-0.249942	-0.916586	-0.395566	-0.614318	-0.499935	-0.442465	-0.753593	-1.11396	-0.024242	-1.08205	0.494173	-0.169104	-0.427274	-0.289306	-0.183428	-0.666514	-0.561924
825	v-ets erythroblastosis virus E26 oncogene homolog 1 (avian)	Hs.18063	2113	ETS1	#N/A	0		-1.15598	0.174715	-0.619846	-0.16796	-0.671382	-0.423108	0.636776	0.428958	-0.732428	-0.0236395	0.242818	-0.276592	-0.996698	-0.859677	-0.407846	0.160733	-0.874999	-1.37068	0.892784	-0.286624	-0.686325	-0.229964	-1.61966	-1.38317	-0.617498	-1.85745	-1.28253	-1.03818	-0.625417	-1.80632	-0.817286	-0.87271	-2.14782	-1.41029	-1.64876	0.052883	-0.501669	-1.21612	-0.975985	-1.51709	-2.32926	-1.59774
826	peptidylprolyl isomerase A (cyclophilin A)	Hs.401787	5478	PPIA	7p13-p11.2	5478	7p13-p11.2	-0.372159	1.9e-05	-0.536073	0.0749435	-0.285158	0.282229	-0.395188	0.0921395	-0.458213	-0.0552	0.0782175	0.809881	0.750702	0.046166	0.527485	-0.080371	-0.061428	0.397529	-0.120954	0.086166	-0.071665	-0.54476	-0.4215	0.145357	0.326755	-0.456629	-0.221545	-0.219959	-0.35905	0.101488	0.283101	-0.072799	-0.843673	-0.280361	-0.191625	0.428889	0.110803	0.077512	-0.259703	-0.651199	0.101608	0.056226
827	C-terminal binding protein 2	Hs.171391	1488	CTBP2	21q21.3	1488	10q26.13	-0.050374	0.113617	0.178795	-0.0680255	-0.0469535	-0.147443	0.243854	0.161379	-0.066979	-0.16565	-0.183603	-0.414027	-0.233964	-0.044601	0.613526	0.759591	-0.212839	-0.250012	0.761955	0.211321	0.533954	0.741535	-0.66384	-0.385576	-0.049373	-0.98792	-0.155015	-0.253664	-0.25931	-0.004813	0.446772	0.295226	-0.637956	0.213747	0.510184	0.415077	0.124711	-0.49487	0.084865	-0.477858	-0.64044	-0.361619
828	inhibin, alpha	Hs.1734	3623	INHA	2q33-q36	3623	2q33-q36	-0.248222	-0.036682	-0.196178	0.0018445	-0.320306	-0.0133915	-0.287108	0.033411	-0.0933645	-0.0697155	-0.014206	0.876279	0.726748	0.328817	0.758064	-0.065981	0.373775	0.932152	-0.147068	0.023035	0.597492	0.116649	0.172556	0.40188	0.859959	-0.112071	0.171982	0.138526	0.0658805	0.481851	0.584069	0.873252	0.007766	0.355382	0.301819	0.77094	0.416675	-0.065598	0.410639	-0.233665	0.409689	0.399587
829	high-mobility group box 1	Hs.6727	3146	HMGB1	22	3146	13q12	0.171935	0.0829395	0.299301	0.160344	0.691422	0.569918	-0.10719	-0.053225	-0.194068	-0.021419	-0.192634	0.140223	0.94064	0.788538	0.736644	0.431671	0.887793	1.07027	1.05156	0.783792	0.752696	0.33352	-0.213557	0.28704	-0.382263	-0.467872	0.281087	0.021902	0.0006455	0.392621	0.538067	0.175162	-0.394108	0.14295	0.495339	0.612816	0.723738	0.276811	0.488041	-0.044653	0.798691	0.783424
830	chromogranin B (secretogranin 1)	Hs.2281	1114	CHGB	20pter-p12	1114	20pter-p12	-0.0848225	0.014653	-0.021071	0.0101685	0.117822	0.442375	0.0392055	0.0844595	-0.350492	-0.211446	0.190414	0.628575	0.501021	0.015742	0	0	0	0.414707	-0.295721	0.023702	0.342761	0.075941	-0.0135945	0.324568	0.957903	0.262885	-0.210332	0.26773	0.21759	0	0.496336	0	0	0.246444	0	0.414287	0.659057	-0.14095	0.512631	0.0638995	0.0046525	0.361988
831	interferon-related developmental regulator 2	Hs.315177	7866	IFRD2	#N/A	0		0.129533	-0.150954	0.0894595	0.154363	0.224417	0.074674	-0.103482	-0.138542	-0.317074	-0.0838525	0.07234	0.11453	0.42699	0.785634	0.355295	0.095759	0	0.505922	0.477774	0.348145	0.241279	0.109432	-0.317773	0.219916	0.0198385	0	0.082575	1.00622	0.54736	0.041387	0.430929	0.389759	0.121738	-0.016773	-0.239912	0.636839	0.151133	0.0884315	0.592217	0.171759	0.241676	0.771787
832	SNARE protein Ykt6	Hs.296244	10652	YKT6	6	10652	7p15.1	-0.0949875	-0.216413	-0.254763	0.146533	-0.0334945	0.442138	-0.355457	0.180652	-0.57646	-0.16176	0.338088	1.32823	0.822017	-0.133331	0.045523	-0.716553	0.387571	0.817123	-0.20649	0.170612	-0.154511	-0.428072	-0.710116	-0.073565	0.173483	-0.450482	-0.553546	-0.326459	-0.166356	-0.333852	-0.041244	-0.047802	-1.16941	0.028723	-0.776586	0.545746	0.530482	0.207065	-0.036259	-0.428121	0.0484365	-0.024874
833	mesenchyme homeo box 1	Hs.438	4222	MEOX1	17q21	4222	17q21	-0.229422	0.18645	-0.155786	-0.163936	-0.435746	-0.286075	0.041604	0.0539235	-0.250711	-0.339985	0.13483	-0.169158	-0.326509	-0.386651	-0.047688	0.367589	0	-0.439783	0.52723	-0.230903	-0.436243	0.322121	-0.592797	-0.773988	0.356306	-0.166952	-0.370221	-0.398445	0.055539	-0.524164	-0.373869	-0.441878	-0.448699	-0.055669	0	0.358768	-0.453821	-0.522239	-0.146292	-0.359042	-0.584493	-0.533704
834	solute carrier family 18 (vesicular acetylcholine), member 3	Hs.459	6572	SLC18A3	10q11.2	6572	10q11.2	-0.226752	0.124196	-0.0982675	-0.017068	0.0151845	0.087307	0.0053145	0.189151	0.154957	-0.175144	0.128285	0.73817	0.770555	0	0.501055	0.469564	0.461137	0.597939	0.18804	0.169736	0.339268	0.090769	-0.063783	0.342093	0.703342	0.208471	-0.381287	0.441901	-0.144565	0.172821	0.420761	0.46288	0.008578	0.497669	0	0.761235	0.279449	0.222978	0.528228	0.128206	-0.0840425	-0.0261895
835	matrix metalloproteinase 2 (gelatinase A, 72kDa gelatinase, 72kDa type IV collagenase)	Hs.111301	4313	MMP2	16q13-q21	4313	16q13-q21	-0.016981	-0.091495	0.046246	0.254219	-0.262896	0.0647575	-0.141378	-0.214793	-0.053541	-0.159049	0.043424	0.029979	0.146741	-0.005619	0	0	0	0.087412	0	0	-0.468095	0.060076	-0.157776	-0.113981	0.648417	0	0	0	-0.0177345	0	-0.516289	0	0	0	0	0.312439	-0.043947	-0.535648	0	-0.019683	0.150108	0.175498
836	dopamine receptor D2	Hs.73893	1813	DRD2	11q23	1813	11q23	-0.769074	1.2483	0.566096	-0.588008	-0.145236	-0.82063	-0.739398	-0.914567	0.237593	-0.318893	1.52903	-0.066416	1.12691	0	-0.867718	2.24043	0.597322	0.251592	1.88772	-0.780425	-0.308948	-1.0548	0.868555	1.40737	2.69274	-0.100144	-0.482266	0.30051	0.766264	0.040294	2.89402	2.19908	0.24352	0.172248	0	2.04113	-0.017787	0.202379	1.49908	0.617652	-0.197732	-0.549976
837	dopamine beta-hydroxylase (dopamine beta-monooxygenase)	Hs.2301	1621	DBH	9q34	1621	9q34	-0.132053	0.070167	0.156803	0.0734745	0	0.201131	0.11649	-0.145121	0	-0.065073	0	0	0.381978	0	0	0	0	-0.036497	0	0	-0.171005	0	0	0.05753	0.090207	0	0	0	0.109347	0	0	0	0	0	0	0.144817	0.348866	0.008691	0	0	0	0.479768
838	COX10 homolog, cytochrome c oxidase assembly protein, heme A: farnesyltransferase (yeast)	Hs.77513	1352	COX10	17p12-17p11.2	1352	17p12-17p11.2	-0.420938	0.142052	-0.067444	-0.288896	-0.309712	0.35873	0.609603	0.067808	0.078164	-0.149948	-0.226419	0.523259	0.124583	0.734419	1.34772	0.196734	0.499548	-0.11224	0.435671	-0.252556	-0.455115	-0.25923	-0.318337	-0.0570475	-0.161116	-0.501431	-0.501774	-0.470594	0.41503	-0.556967	-0.143883	-0.072313	-1.01774	-0.71625	-0.077409	-0.213839	0.229366	0.535559	-0.462888	-0.390518	-0.258981	-0.355114
839	proteasome (prosome, macropain) subunit, beta type, 3	Hs.82793	5691	PSMB3	2q35	5691	17q12	-0.731843	-0.110795	-0.273792	-0.0377005	-0.200747	0.006721	0.113368	0.0725635	0.438519	-0.378981	-0.218158	0.115053	0.284179	-0.202517	0.384713	0.796729	0.27191	-0.025181	-0.252585	-0.421465	-0.361091	-0.281813	-0.522377	-0.45203	0.207324	-0.490006	-0.480465	-0.187317	-0.273485	0.110533	-0.117967	-0.632961	0.084741	-0.238298	-0.617296	-0.156484	-0.889792	-0.360854	-0.462241	-0.176201	-0.500806	-0.35344
840	Data not found	Hs.431747	0		8q	6224	8q12	-0.021643	-0.192881	-0.302243	0.052611	0.0309055	0.595748	-0.341454	-0.066362	-0.447806	-0.137137	-0.453749	1.38736	1.12645	0.600893	0.258032	-0.648635	0.416438	0.76185	-0.134994	0.094655	0.08696	-0.495601	-0.800918	-0.16083	0.056758	-0.449642	-0.739196	-0.311184	0.116803	-0.472459	-0.158193	-0.041409	-1.09256	-0.056815	-0.516806	0.57562	0.637138	0.2282	0.076843	-0.556146	0.018111	-0.010409
841	replication protein A2, 32kDa	Hs.79411	6118	RPA2	1p35	6118	1p35	0.252717	-0.082891	0.275987	0.189752	-0.0239645	0.0828125	-0.158738	-0.063687	-0.164411	-0.129512	0.0749005	-0.439624	-0.015776	-0.731012	-0.259989	-0.128312	0	0.052801	-0.490766	0.133682	-0.328029	-0.383602	-0.730277	-0.0526695	-0.440441	-0.891559	-0.564231	-0.277313	-0.723147	0.348541	0.274673	-0.025786	-0.448246	-0.287081	0.488724	0.078605	0.0827355	-0.237528	-0.154964	-0.123427	0.008302	-0.132777
842	synaptosomal-associated protein, 29kDa	Hs.194714	9342	SNAP29	???	0		0.270193	0.063575	0.12038	-0.0369475	0.107697	0.05179	-0.0462745	-0.0403615	-0.003772	-0.0496895	0.053605	0.098656	0.105868	0.067144	0.084551	-0.118843	0.496143	0.541636	0.252447	0.509614	-0.673882	0.025943	0.103525	0.0205715	0.283919	0.156212	0.249077	0.01774	-0.0609745	0.306869	0.298475	0.181389	0.154917	0.255271	0.252725	0.287882	0.160585	-0.107637	0.133156	0.126645	0.115436	0.116122
843	ATPase, H+ transporting, lysosomal 38kDa, V0 subunit d isoform 1	Hs.106876	9114	ATP6V0D1	16q22	9114	16q22	-0.50201	0.0448565	-0.156863	-0.15974	-0.434989	-0.145943	0.332608	0.179955	0.415129	0.064766	-0.150671	-0.220531	-0.14708	-0.098953	-0.330528	0.251846	-0.092289	-0.369554	-0.010434	-0.105405	-0.551585	-0.33347	-0.664334	-0.040949	-0.281273	0.003673	0.060975	-0.018859	-0.540404	0.070349	-0.064641	-0.497237	-0.14396	0.014392	-0.090624	-0.080504	-0.590911	-0.109225	-0.225895	-0.239403	-0.667527	-0.483154
844	Data not found	Hs.423212	0		11p13	960	11p13	-0.415222	0.0115305	-0.17136	-0.15745	-0.269392	-0.139227	-0.126985	-0.107648	-0.125	0.0825115	-0.0633145	-0.142429	-0.408834	-0.269295	-0.196599	-0.004254	0.000605	-0.174521	-0.284015	-0.100304	-0.207647	-0.107511	0.079543	-0.254415	-0.011833	-0.054244	0.041107	-0.08573	-0.049516	-0.144166	-0.143394	-0.264352	-0.172432	-0.22763	-0.257155	0.040146	-0.0101305	0.242357	-0.575716	-0.069824	-0.124961	0.0235045
845	gamma-aminobutyric acid (GABA) A receptor, alpha 4	Hs.248112	2557	GABRA4	4p12	2557	4p12	-0.987385	0.533296	0.189333	-0.352554	0.164676	-1.09237	-0.92323	-0.469953	-0.114759	-0.0357235	1.11566	0.171647	0.640348	-0.667013	-1.33047	2.15344	0.47557	1.35003	1.36371	-0.253727	-1.11686	-0.680688	-0.256045	1.04645	2.39875	0.282246	-1.94362	-0.252747	0.188616	1.09072	2.76605	2.0343	-0.604519	0.504565	-0.238156	2.21169	0.23371	0.102651	1.4518	0.237623	-0.391917	-0.486133
846	interferon (alpha, beta and omega) receptor 2	Hs.86958	3455	IFNAR2	21q22.11	3455	21q22.11	0.325512	-0.088535	0.561744	-0.0329425	0.414267	0.021769	0.101305	0.075817	0.158517	-0.061239	0.0547355	0.131555	0.367199	0.11388	1.12318	0.370212	0.419189	0.528163	0.376149	0.371123	0.825894	0.829188	1.19161	1.10222	0.926597	1.38031	0.846333	0.624603	0.72319	0.456954	0.667987	1.64513	0.848448	1.7188	1.61921	0.42751	0.96351	0.744599	0.574897	0.874209	1.15574	0.854147
847	DNA fragmentation factor, 45kDa, alpha polypeptide	Hs.105658	1676	DFFA	#N/A	0		0.194402	0.081207	0.030179	-0.0619165	0.292189	-0.137757	-0.0150615	-0.022336	0.043589	-0.03386	0.0629685	-0.20438	-0.042884	-0.186495	-0.047904	0.158806	0.216733	0.24873	0.122931	0.320138	-0.427016	-0.059272	-0.122614	0.0363065	0.310499	0.250394	0.095424	0.056872	-0.093996	0.198782	0.307129	0.029887	-0.164824	0.223293	0.036061	0.144606	-0.056228	-0.21637	-9.3e-05	0.089684	-0.0289275	-0.03768
848	proteasome (prosome, macropain) activator subunit 3 (PA28 gamma; Ki)	Hs.152978	10197	PSME3	17q12-q21	10197	17q12-q21	-0.0523595	-0.269852	-0.012417	-0.00227	0.0076135	0.411082	-0.292559	0.018579	-0.476049	-0.0988905	0.332334	1.33391	0.853388	-0.132965	0.201457	-0.591947	0.689589	0.854776	-0.192399	0.190162	0.041149	-0.239697	-0.509926	0.103316	0.323929	-0.136572	-0.284584	-0.186917	0.00092	-0.214588	0.177601	0.239765	-0.873633	0.273551	-0.274572	0.645574	0.644996	0.220628	0.158529	-0.265654	0.166196	0.228333
849	forkhead box O3A	Hs.14845	2309	FOXO3A	6q21	2309	6q21	0.471295	0.122021	0.677177	-0.123835	0.611112	0.109449	0.470652	0.035039	0.601912	-0.107896	-0.243251	0.083678	-0.861389	1.01941	1.48698	0.955914	0.256468	-0.241911	1.93315	0.335928	0.443201	0.68582	2.61853	1.5583	0.176141	1.09684	1.37598	2.45793	2.83009	0.904415	1.83379	2.01012	1.09086	1.54257	2.80834	0.247951	1.8817	3.8525	0.437444	1.00794	1.58136	1.48693
850	FERM, RhoGEF (ARHGEF) and pleckstrin domain protein 1 (chondrocyte-derived)	Hs.183738	10160	FARP1	13	10160	13q32.3	0.149312	0.0182035	0.151494	-0.0103775	0.176461	0.362997	-0.121501	-0.258496	-0.523807	-0.232053	-0.064342	1.30133	0.873581	0	0.409148	-0.351459	0.791756	1.091	0.011978	0.252391	0.633482	0.325026	0.481301	0.484391	0.632798	0.87475	0.124928	0.619898	0.265844	0.428239	0.410636	0.673384	0.340494	0.808798	-0.097014	0.774522	0.622571	0.450447	0.969789	-0.047429	0.335788	0.341525
851	discs, large (Drosophila) homolog 5	Hs.170290	9231	DLG5	10q23	9231	10q23	0.0458835	-0.193507	0.091779	0.240955	0.14035	-0.054715	0.000917	-0.103023	-0.33412	-0.091874	-0.0768795	-0.072018	-0.181798	-0.459209	-0.071197	-0.185671	-0.011058	0.131713	-0.163956	-0.200027	-0.187471	0.07047	-0.496044	-0.36854	0.234709	0.5439	-0.135656	0.263337	0.107092	-0.194815	-0.125883	0.045174	-0.366123	0.54781	-0.176339	0.370827	0.274673	0.26268	0.090846	0.262207	0.0653885	-0.000503
852	heat shock 90kDa protein 1, alpha	Hs.356531	3320	HSPCA	1q21.2-q22	3320	14q32.33	0.0665905	-0.091533	-0.035261	0.006812	0.481327	0.91245	-0.340973	-0.0225775	-0.655029	-0.004958	-0.363576	-0.262873	0.848123	-0.360322	-0.115943	-0.286712	0.149313	0.434775	0.059572	0.494713	0.042385	-0.84738	-1.61916	-0.773115	-1.43811	-1.54808	-0.583486	-1.25722	-0.645702	-1.02505	-0.760635	-1.67997	-1.70848	-0.802161	-1.2114	-0.921585	-0.140403	-0.286508	-0.526223	-0.535256	0.178394	-0.0410635
853	LIM domain kinase 1	Hs.36566	3984	LIMK1	7q11.23	3984	7q11.23	-0.0144545	0.114863	0.132608	-0.176518	1.20199	0.917417	-0.662903	-0.443322	-0.667927	-0.182562	-0.0687675	1.66613	1.17284	0.447647	0.570584	0.799287	1.38019	1.88685	1.04203	1.00061	-0.182538	-0.346372	-0.924362	0.782267	0.671474	-0.196294	-0.600544	0.202996	0.480843	0.478645	1.07788	1.11572	-0.431667	0.023158	-0.139009	1.24957	1.0519	1.08859	1.94661	0.18972	1.01336	0.621686
854	ClpP caseinolytic protease, ATP-dependent, proteolytic subunit homolog (E. coli)	Hs.74362	8192	CLPP	19	8192	19p13.3	0.230264	-0.0325615	0.067046	-0.080993	-0.031797	0.379178	0.118666	0.01713	-0.0121245	-0.212106	0.111364	0.245841	0.552297	0	0.162904	0.258978	0	0.583547	0.328365	0.287765	0.315349	0.312056	-0.0437295	0.248619	0.553225	-0.237035	0.038206	-0.152505	-0.285577	0	0.213729	-0.072719	-0.07686	0.283249	0	0.509285	0.147954	0.285664	0.303671	0.039694	0.215975	0.0294785
855	transcription factor 3 (E2A immunoglobulin enhancer binding factors E12/E47)	Hs.101047	6929	TCF3	19p13.3	6929	19p13.3	0.108356	0.344934	0.206107	-0.0138085	0.482982	0.081547	-0.163646	-0.0150555	-0.351173	0.145073	0.298891	0.253117	0.13325	-0.073529	0.075101	0.067228	0.31705	0.981508	0.203667	0.447648	0.19599	0.486001	0.160184	0.143045	0.231765	0.540598	0.300054	0.579557	0.313274	0.304028	0.425517	0.635824	0	0.544446	-0.188733	0.724702	-0.004929	0.238103	0.961241	0.364461	0.229068	0.31733
856	likely ortholog of mouse mitogen activated protein kinase binding proten 1	Hs.259729	23005	MAPKBP1	15	23005	15q13.3	-0.04404	-0.120621	-0.165836	0.0856895	0.208039	0.299588	0.255729	0.109709	-0.189883	-0.241618	0.198406	0.849739	0.556916	0	0	0	0	0.019358	-0.219999	-0.058379	0.14177	-0.496736	-0.0616235	0.160075	0.686072	0	0	0.209496	-0.162161	0	0	0	0.292949	0	0	0.158922	0.178498	0.264052	0.507604	0	0	0.103067
857	calcium and integrin binding 1 (calmyrin)	Hs.10803	10519	CIB1	14q32.3	1397	14q32.3	0.314959	-0.047322	0.42459	-0.0668265	0.446093	-0.143927	0.0402355	-0.210153	0.23207	-0.084493	0.250849	-0.073349	-0.108617	-0.107921	0.133456	0.204956	0.760726	0.333748	0.392609	0.392732	0.478677	0.921456	0.444524	0.477185	0.95384	1.30669	0.724469	0.672159	0.275837	0.971319	1.01283	0.872126	0.761491	1.38933	0.696781	0.606213	0.343614	0.0957935	0.917151	0.573246	0.451601	0.328235
858	similar to RIKEN cDNA 3110001D03 gene (M. musculus)	Hs.7517	90871	MGC4730	???	0		0.117995	-0.144362	-0.072176	0.122036	0.156503	0.401334	-0.226836	-0.099648	-0.41483	-0.211703	0.203705	1.10351	0.861431	0.073435	0.36449	-0.293385	0.655283	1.01371	0.089055	0.096765	0.157126	0.034611	-0.0373835	0.310482	0.515556	0.050413	0.234931	0.236313	0.214599	0.178531	0.195708	0.735459	-0.583565	0.652654	-0.048711	0.780515	0.929937	0.264153	0.623253	-0.004301	0.130782	0.482284
859	cholinergic receptor, nicotinic, beta polypeptide 4	Hs.54397	1143	CHRNB4	15q24	1143	15q24	0.590586	0.0362795	0.225196	0.065721	0.368381	-0.053238	-0.117407	-0.0198315	0.116057	0.07353	-0.0308985	-0.157487	0.023386	0.02419	0.096092	-0.002144	0.35248	0.380252	0.161127	0.411902	0.398613	0.689789	0.17746	0.164513	0.503989	0.547302	0.267159	0.219549	-0.163444	0.514608	0.416646	0.334703	0.32612	0.822665	0.413923	0.104407	0.146698	-0.148787	0.315945	0.312704	0.235396	0.2361
860	potassium voltage-gated channel, KQT-like subfamily, member 2	Hs.4975	3785	KCNQ2	20q13.3	3785	20q13.3	0.0197955	-0.11575	0.122066	0.020092	0.302144	0.197821	-0.124049	0.0607345	-0.263367	0.001774	0.126257	0.539828	0.664336	-0.190014	0.34045	-0.223285	0	0.578606	0.189433	-0.12663	-0.243718	-0.030429	-0.470203	-0.002799	0.322115	0	0	0.127762	-0.0763125	0	-0.069689	0	-0.289462	-0.223538	0	0.398456	0.437011	0.172415	0.392706	0	0	0.324354
861	SWI/SNF related, matrix associated, actin dependent regulator of chromatin, subfamily d, member 1	Hs.79335	6602	SMARCD1	???	6602	12q13-q14	-0.148505	0.0696765	0.171527	0.183162	0.574542	0.136701	0.016939	0.0749525	-0.280633	-0.147693	0.0208165	0.377848	0.258731	-0.022907	0.362402	0.169503	0	0.47444	0.406911	0.37495	0.164252	0.112292	0.214951	0.462738	0.569121	0	-0.002082	0.542193	0.380918	0.495363	0.445286	0.509166	0.214854	0.529445	-0.133172	0.842028	0.470187	0.380742	0.665588	0.364864	0.439086	0.297631
862	sorting nexin 15	Hs.80132	29907	SNX15	11q13	29907	11q12	0.501929	0.009477	0.358572	0.130511	0.136059	0.167883	-0.127318	-0.048279	0.164006	0.0098225	0.044354	0.1143	0.026361	0.215859	0.244235	-0.066138	0.604007	0.529149	0.521557	0.59619	0.207344	0.540971	0.386337	0.290173	0.453273	0.63452	0.471953	0.529116	0.014245	0.656945	0.435972	0.467387	0.67039	0.582466	0.658122	0.365242	0.309596	-0.0349	0.58955	0.249929	0.397346	0.341129
863	dipeptidylpeptidase 7	Hs.184582	29952	DPP7	3q	6152	3q12	0.308834	-0.046709	0.0047345	0.17795	0.528274	0.166652	-0.242148	0.0440275	-0.165742	-0.204775	0.22315	1.39872	1.24431	0.095739	1.08318	0.280483	1.25355	1.54662	0.462003	0.620102	0.913081	0.408161	0.09476	0.474793	0.776196	0.611789	0.012332	0.613981	0.548431	0.579503	0.557985	1.10426	-0.327048	0.883566	0.403472	1.31343	1.2606	0.713539	0.448845	0.448168	0.686511	0.719017
864	KIAA0620 protein	Hs.301685	23129	KIAA0620	#N/A	0		0.189533	0.252308	0.292933	0.0040925	0.231172	-0.242214	-0.129493	-0.111583	-0.021257	0.110119	0.064815	0.297745	-0.005144	0.247178	0.28476	0.256635	0.589041	0.404727	0.218758	0.478145	0.522892	0.714378	0.781925	0.505696	0.63825	0.864216	0.547053	0.638715	0.141097	0.921949	0.54443	0.417663	0.712541	0.848496	0	0.518116	0.224624	-0.100229	0.791419	0.612641	0.27286	0.489816
865	argininosuccinate lyase	Hs.61258	435	ASL	7cen-q11.2	435	7cen-q11.2	0.363206	-0.0271625	0.384702	0.176801	0.277647	-0.062918	-0.0646305	0.0628895	0.0770655	-0.069232	0.009785	-0.228237	0.001971	-0.213938	0.180391	-0.212349	0	0	0	0	0.413916	0.391408	0.204536	0.216832	0.550459	0.696955	0.378921	0.219103	0	0.571175	0	0.349291	1.68449	0.911221	0.39962	0.146769	0.227567	-0.171097	1.43721	0	0	0
866	ilvB (bacterial acetolactate synthase)-like	Hs.78880	10994	ILVBL	19p13.1	10994	19p13.1	-0.0193435	0.145748	0.0522285	-0.026142	0.205618	0.500185	0.080221	0.034444	-0.154758	-0.012438	0.105141	0.112427	0.336379	0	0	0	0	0.327139	-0.071108	-0.168995	-0.839798	-0.58434	-0.355511	0.216269	0.584269	0	0	-0.082258	-0.166869	0	0	0	0	0	0	0.220044	-0.033903	0.0579695	0.129016	0	0	-0.218926
867	transmembrane receptor Unc5H2	Hs.183918	219699	UNC5H2	#N/A	0		-1.08212	0.321766	-0.257491	0.077357	-0.396135	-0.672761	0.107071	0.018444	-0.695179	0.066655	0.0891135	-0.778072	-1.45226	-1.55792	-1.29675	-0.288533	-1.43573	-1.79857	0.038634	-1.2195	-0.792796	0.084668	-1.88762	-1.40213	-0.930784	-1.16413	-1.15011	-1.04598	-0.543111	-1.94479	-1.63922	-1.36525	-2.14716	-1.44186	-1.70766	-0.711047	-0.703813	-1.19337	-1.28403	-1.2529	-2.24459	-1.53355
868	TRAF6-inhibitory zinc finger protein	Hs.264345	171392	TIZ	#N/A	0		0.0533775	-0.115434	-0.0465015	-0.02913	0.0203395	0.446043	0.105843	-0.056273	0	-0.108091	0	0.496851	0.419376	0	0	0	0	0	0	0	0.048792	-0.428286	-0.229345	-0.131186	0.232446	0	0	0	-0.118429	0	0	0	0	0	0	0	0.22757	-0.062145	0.326229	0	0	-0.0402545
869	ret proto-oncogene (multiple endocrine neoplasia and medullary thyroid carcinoma 1, Hirschsprung disease)	Hs.350321	5979	RET	10q11.2	5979	10q11.2	-0.1832	-0.0688995	0.01795	-0.059272	0	0	0	0.136051	0	-0.036519	0	0	-0.221505	0	0	0	0	0	0	0	-0.113959	0	-0.03058	0	0.0339025	0	0	0	0	0	0	0	0	0	0	0.239956	-0.043437	0	0	0	0	-0.179827
870	glyceronephosphate O-acyltransferase	Hs.12482	8443	GNPAT	1q42.11-42.3	8443	1q42.11-42.3	0.1871	-0.184632	-0.0507015	0.173272	-0.260157	0.0208455	-0.326988	0.0225955	-0.059585	0.139954	-0.0820135	0.347929	0.304807	0	-0.080841	0.30618	0	0.477922	-0.048286	0.384592	-0.106877	-0.397378	-0.84975	-0.568211	-0.501389	0	-0.203034	-0.720392	-0.581538	0	0	-0.921524	-0.775986	-0.461255	-0.201826	-0.334752	0.0070985	-0.415726	-0.170344	-0.14283	-8.95e-05	-0.27512
871	eukaryotic translation initiation factor 4E-like 3	Hs.19122	9470	EIF4EL3	2	9470	2q36.1	-0.063055	0.24262	-0.0916215	0.078187	-0.149018	-0.410323	-0.295162	-0.252532	0.380791	-0.273268	-0.176726	0.153672	0.230473	0.12702	0.351158	0.31797	0	0.255056	-0.366065	-0.127003	0.204368	0.435139	-0.418442	0.130532	0.69954	0	-0.319377	0.066448	-0.209652	0.350169	0.283756	0	0	0	0	0.574001	-0.416787	-0.79535	0	0.066674	-0.0192425	0.033958
872	actinin, alpha 1	Hs.119000	87	ACTN1	14q24	87	14q24	-0.461168	-0.056378	-0.233753	-0.04044	-0.64847	-0.507675	0.299355	0.178004	0.315694	0.0659435	0.022572	-0.170772	-1.00769	-0.438819	-0.375363	-0.040401	-0.441499	-1.32424	0.268752	-0.818821	-0.881061	-0.913116	-0.224467	-0.764651	-0.566704	-1.09959	-0.087649	-0.660735	-0.105228	-0.49976	0.167215	-0.07272	-0.405744	-0.748579	0.042828	-0.364149	-0.802412	-0.314727	-0.943396	-0.504089	-0.620976	-0.790733
873	BCS1-like (yeast)	Hs.150922	617	BCS1L	2q33	617	2q33	-0.032136	0.116408	0.127664	0.267255	0.19682	0.12195	-0.0267545	-0.122094	-0.242032	0.0404725	0.237355	-0.364463	-0.13304	-0.688184	-0.949626	-0.503974	0.080885	-0.189969	-0.228729	-0.290812	0.089578	-0.222541	-0.139783	-0.0816585	0.292919	0.036412	-0.408335	0	-0.29638	-0.374738	-0.076102	-0.334206	-0.415885	0.10171	-0.609325	-0.03871	0.0153685	-0.266329	0.147189	0.085775	-0.041914	-0.183605
874	FXYD domain containing ion transport regulator 6	Hs.3807	53826	FXYD6	???	53826	11q23.3	0.613731	0.106704	0.408539	0.0975955	0.0822695	0.11915	0.0514625	-0.104977	0.070463	0.026792	-0.1763	-0.038486	0.087956	0.204278	0.108515	-0.215482	0.485089	0.120326	0.156201	0.24279	0.40364	0.283412	0.409728	0.239337	0.30268	0.477212	0.406298	0.447255	0.15277	0.656421	0.440053	0.130504	0.809021	0.530118	0.55148	0.36539	0.269925	0.178292	0.799463	-0.0716595	0.165238	0.211917
875	ras homolog gene family, member C	Hs.179735	389	ARHC	1p21-p13	389	1p21-p13	-0.0572985	0.198543	0.328753	0.0802475	0.256921	0.277789	-0.04031	-0.0429325	0.045539	-0.241441	-0.019534	-0.223583	0.104692	-0.115568	-0.370913	-0.125404	0.257542	0.201649	-0.282659	-0.20425	0.452497	0.277391	0.301382	0.352143	0.913856	0.094088	0.245682	0	-0.0273435	0.297347	0.197941	0.064375	0.389969	0.517564	-0.416975	0.382083	0.165433	-0.268234	0.722592	0.405655	0.243846	0.031919
876	arsA arsenite transporter, ATP-binding, homolog 1 (bacterial)	Hs.165439	439	ASNA1	19q13.3	439	19q13.3	-0.001236	0.577317	-0.0301375	-0.0758115	0.061283	-0.213802	0.040023	-0.141829	-0.0069635	0.0381355	-0.322713	0.303626	0.39429	0.321988	-0.0224	0.229682	0	0.363317	0.261591	0.19922	0.002415	-0.017771	0.381306	0.254709	0.385227	0.673844	0.247473	0	-0.0409145	0.159102	0.622358	0.551266	0.966621	0.361462	0.104085	0.627144	0.0129675	0.180329	0.80099	0.108205	0.167593	0.194904
877	peroxisomal acyl-CoA thioesterase	Hs.408393	10005	PTE1	20	10005	20	-0.470147	0.0181275	0.328421	0.174678	0.240863	0.242592	0.096628	-0.271875	0.146963	-0.279516	0.019703	-0.040568	0.30112	-0.252183	-0.117464	0.322315	0	0.256162	-0.077008	-0.640209	-0.283666	-0.153377	-0.0224375	0.087149	0.605306	0	0	0	0.0509045	0.055503	0.269275	-0.188201	0.129444	0.141769	0	0.677607	-0.0963305	-0.314151	0.379295	0	-0.0025435	-0.115185
878	ribosomal protein L7	Hs.153	6129	RPL7	#N/A	0		-0.0753765	-0.036413	-0.585928	0.214929	0.0593495	-0.0848285	-0.276616	-0.0018585	-0.348501	-0.319186	0.215702	0.506789	0.375929	-0.31017	-0.784964	-0.51307	-0.426695	0.076556	-0.482771	-0.04233	-1.27029	-0.852258	-2.24999	-1.2314	-0.824143	-1.05217	-1.28133	-0.474115	-0.252046	-0.905773	-0.855261	-1.02813	-1.57878	-0.917666	-1.71566	0.701038	-0.645895	-0.781861	-0.653618	-1.05123	-0.91883	-0.985638
879	hypothetical protein 384D8_6	Hs.180903	29781	384D8-2	22q13.33	29781	22q13.33	-0.0306	0.027132	0.115297	0.286555	0.825904	0.512229	-0.039324	-0.106909	0.0589645	-0.215192	-0.0049275	0.762902	0.777867	-0.01177	0.164882	-0.207059	0	0.331893	0.153782	0.218078	-0.467061	-0.450184	-0.137353	-0.0088595	0.948208	0	-0.086739	0	0.583572	-0.037141	0.154448	-0.405654	0.015302	0.848658	0	0.588148	0.729662	0.680949	1.13287	0.270383	0.610231	0.5475
880	mannose receptor, C type 2	Hs.7835	9902	MRC2	17	9902	17q22	-0.160905	-0.0017395	-0.23215	0.13149	0.206112	-0.159904	0.168478	-0.0769355	-0.249482	-0.244005	0.360015	0.365227	0.061314	-0.005994	-0.539113	-0.396497	-0.22727	0.07972	-0.182457	-0.128136	-0.480673	-0.47896	-0.532472	-0.43152	-0.188549	-0.39186	-0.66519	0.156109	0.169372	-0.43739	-0.212842	0.056162	0.10386	0.111383	-0.36415	0.532035	-0.393928	-0.139061	-0.097812	-0.108585	-0.157885	-0.174543
881	Data not found	Data not found	0		#N/A	0		0.52045	0.0358515	0.285972	0.181407	0.16418	-0.143645	-0.0259715	-0.017528	0.098428	-0.038724	-0.033658	-0.143348	0.016911	-0.018343	0.116857	-0.197584	0.385927	0.442661	0.156077	0.458769	0.420362	0.58956	0.143402	0.163456	0.495655	0.752614	0.384669	0.399514	-0.291523	0.413482	0.450111	-0.263082	1.65634	0.415084	0.422017	0.026962	-0.014547	-0.220906	1.34899	0.144376	0.13512	0.187862
882	carbonyl reductase 1	Hs.88778	873	CBR1	21q22.13	873	21q22.13	0.115919	0.005087	0.092624	0.0140195	-0.353193	-0.0337695	-0.077355	-0.229741	0.01725	0.012483	-0.102689	0.200199	0.095175	0.070457	0.121879	0.103529	0	0.063317	0.190164	0.05304	-0.581884	-0.183285	0.167543	0.328545	0.400346	-0.057374	0	0.158065	-0.0248615	0	0	-0.150451	0.012964	0.038349	-0.086989	0.348306	0.155897	-0.156935	0.337734	-0.133608	0.226362	-0.047051
883	prostate differentiation factor	Hs.296638	9518	PLAB	#N/A	0		-0.013095	0.193912	-0.125831	-0.0052485	-0.029586	-0.107348	-0.323052	-0.202444	0	-0.0617965	0.0488795	0.025145	0.173692	-0.097192	0	0.037523	0	0.289608	-0.041904	-0.163187	0.37112	0.552198	-0.0458575	-0.0223295	0.735935	0	0.161926	0	-0.0401945	0.051852	0.417008	0	0	0	0	0.428928	-0.163101	-0.230496	0	0.01317	0.365005	0.265284
884	hypothetical protein FLJ12242	Hs.94810	79734	FLJ12242	???	79734	22q12.3	-0.237824	0.0837065	0.115002	0.086915	-0.285822	0.0072555	0.056125	0.0319975	-0.178662	-0.0682835	-0.138529	0.337776	0.310481	0.149108	0.380466	0.242391	0	0.302046	0.057006	0.661924	0.075343	-0.085106	0.0497895	0.022288	0.400394	0	0	0.469655	0.23063	0	0	-0.025777	-0.054623	0.104555	0	0.549046	0.338618	0.480297	0.158985	-0.014324	0.209966	0.169183
885	four and a half LIM domains 1	Hs.239069	2273	FHL1	Xq26	2273	Xq26	-0.028687	-0.2307	-0.171252	0.0684695	-0.385356	-0.244666	0.042776	-0.049743	-0.25559	-0.151284	0.441653	-0.126367	-0.000523	0.032343	0.160912	0.111883	0	-0.217924	0.640797	-0.487926	-0.119693	-0.516293	-0.611374	-0.272477	0.136344	0	-0.502618	-0.024132	-0.420093	-0.300054	-0.233875	-0.382713	0	0	0	0.150578	-0.281865	-0.526014	0	-0.203221	-0.260937	-0.380132
886	hypothetical protein FLJ90652	Hs.57714	283899	FLJ90652	???	8448	16q13	-0.100456	0.0154545	0.055193	0.0857345	0.33117	0.158372	-0.301687	0.0947895	-0.465016	-0.17357	0.129958	0.381326	0.473894	-0.096319	0.387866	-0.376454	0.550313	0.630777	0.115482	0.213598	-0.219328	-0.280456	-0.487237	0.0200645	0.28125	-0.011677	-0.054949	0.268224	0.106598	-0.0048	0.211111	0.232497	-0.230285	0.457745	-0.334543	0.581747	0.42293	0.327363	0.331151	0.0617525	0.108205	0.185698
887	ribosomal protein L18a	Hs.337766	6142	RPL18A	19p	6142	19p13	0.0938235	-0.05931	-0.458576	0.147294	-0.260406	0.12275	-0.0591385	-0.167849	-0.386412	-0.275709	0.108105	0.165496	0.402571	-0.130303	-0.068558	-0.015343	-0.056401	0.304375	-0.357299	-0.369284	-0.439934	-0.345615	-1.27558	-0.230636	0.428127	0.49094	-0.72303	0.046412	-0.547067	-0.648532	-0.218209	-0.368148	0	0.223849	-0.853849	0.652572	0.112423	-0.108258	0.324284	-0.594217	-0.56221	-0.630607
888	Nedd4 binding protein 3	Hs.101761	23138	N4BP3	???	23138	5q35.3	0.034543	-0.299526	-0.215634	0.101593	0.254263	0.179298	-0.127071	0.061693	-0.239593	-0.330685	0.308712	0.533434	0.31452	0.202414	0.35239	0.055658	0.071046	0.792118	0.005015	0.20729	0.080826	-0.173951	0.0814245	0.155517	0.803939	0.349349	-0.320114	0.23019	0.431949	0.086651	-0.259354	0.607828	-0.653319	0.574652	-0.451623	0.898363	0.680743	0.379166	0.35387	0.260877	-0.056874	0.181031
889	DEAD/H (Asp-Glu-Ala-Asp/His) box polypeptide 24	Hs.155986	57062	DDX24	14q32	57062	14q32	-0.080072	-0.015811	0.184843	0.207516	0.291633	0.143947	0.163584	-0.120169	-0.253168	-0.0576175	0.214196	-0.571505	-0.315299	-0.699487	-0.76655	-0.843445	0.252994	-0.046083	-0.300982	-0.51986	-0.282489	-0.641794	-0.102406	-0.128944	0.423361	-0.246788	-0.541649	0.6207	-0.161317	-0.383608	-0.397686	-0.554982	-0.436924	0.128686	-0.559	-0.129041	0.176267	0.004574	0.326418	0.119941	0.162567	-0.078286
890	c6.1A	Hs.301927	79184	C6.1A	#N/A	0		0.40393	0.0981915	0.272946	0.135507	0.259001	0.242786	-0.007971	0.006558	-0.0141045	0.041585	-0.152277	0.281049	0.193931	0.019962	0.131	-0.412998	0.442861	0.370179	0.182627	0.371383	0.176279	0.358355	0.228232	0.112241	0.274944	0.287781	0.312262	0.622866	0.567025	0.278441	0.163593	0.23057	0.261621	0.049584	0.254536	0.258227	0.298897	0.088109	0.406039	0.0575295	0.30076	0.369703
891	Ca2+-promoted Ras inactivator	Hs.184367	10156	CAPRI	7q22-q31.1	10156	7q22-q31.1	0.383842	-0.039596	0.353588	0.134101	0.239584	0.200013	0.0165755	-0.0979825	0.289316	-0.037776	-0.030344	0.067368	0.004323	-0.07656	0.200241	-0.014132	0.720898	0.465857	0.176683	0.263555	0.389374	0.988668	0.425986	0.420432	0.732735	1.05289	0.728553	1.06454	0.0998525	0.55964	0.339043	0.06868	0.617164	0.723208	0.724613	0.400185	0.325995	-0.0096125	0.892689	0.354744	0.327719	0.303658
892	keratin, hair, acidic, 3B	Hs.32950	3884	KRTHA3B	17q12-21	3884	17q12-21	0.157261	0.106478	0.430152	-0.068783	0.283712	0.0066175	0.300681	0.21397	0.423804	-0.018973	-0.221975	0.30372	0.377076	0	0	0.063203	0	0.350321	0.888418	0.461947	0.663857	0.905426	0.530708	0.315416	0.377624	0.474561	0	0	0.268956	0	0.881003	0.38413	0.440679	0.827903	0	0	0.127513	-0.099047	0.552283	0.503354	0.538594	0.57231
893	nuclear receptor subfamily 1, group H, member 3	Hs.347353	10062	NR1H3	11	10062	11q11	0.286551	0.212415	0.394356	0.144233	0.276043	-0.123199	0.20249	-0.127883	0.254717	-0.0236045	0.0548485	-0.126574	0.086979	-0.377732	0.094669	0.139018	0	-0.114241	-0.041485	-0.228327	0.361533	0.749471	0.488832	0.637844	1.0197	0.298277	0.715085	0	0.1751	0.237245	0.69303	0.258447	0.37383	0.90553	0.161517	0.471894	0.118077	0.038117	0.565717	0.537114	0.589697	0.242376
894	thiosulfate sulfurtransferase (rhodanese)	Hs.351863	7263	TST	22q13.1	7263	22q13.1	-0.199083	0.434015	0.0421405	0.0850425	-0.334166	-0.180573	0.297872	0.136138	0.29135	-0.202981	-0.223219	0.413028	0.077413	0.222499	0.544736	0.621555	0	0.086096	0.540856	-0.257361	0.154284	0.207718	0.452232	0.27167	0.519474	0.151892	-0.08833	0	0.0643295	0.368233	0.390162	0.441677	0.704122	0.347839	-0.061681	0.750476	-0.0534475	-0.0139725	0.609262	0.0825875	-0.032097	-0.0461995
895	chromatin assembly factor 1, subunit A (p150)	Hs.79018	10036	CHAF1A	19	10036	19p13.3	0.089178	0.0078625	-0.0184465	0.180313	0.012784	-0.076122	0.0175295	0.0378615	0.203772	0.019967	-0.0422545	-0.061699	0.252743	-0.657659	-0.107771	0.157107	0	0	-0.234109	-0.725572	-0.153629	-0.019662	-0.387336	0.356227	0.927767	0	0.0397	0.034827	-0.118168	-0.30297	0.191237	-0.292268	0.105166	0.542631	-0.205479	0.532058	0.0531525	-0.0099215	0.631928	0.245027	0.116711	0.045032
896	prepronociceptin	Hs.89040	5368	PNOC	8p21	5368	8p21	-0.439426	0.171191	-0.244512	-0.118476	-0.050901	0.096538	0.113088	0.0347145	-0.0483715	-0.084864	-0.014269	0.235041	0.42746	0.078452	0.295819	0.181095	0.452353	0.415126	0.373416	-0.026096	-0.21819	-0.204096	-0.044507	0.210823	0.794636	0.365774	0.504877	0.221548	0.412465	0.328442	0.116576	0.048385	-0.092445	0.073616	0.00643	0.458097	0.184128	-0.118718	0.346834	0.0864365	-0.0385095	0.059735
[truncated: 6,438 more rows]
[truncated: 24 more columns]

## Sheet: 885 Filter
GMRCL_ID	Genes name	UniGene	Symbol
7210	histone deacetylase 1	Hs.88556	HDAC1
6695	SWI/SNF related, matrix associated, actin dependent regulator of chromatin, subfamily a, member 2	Hs.198296	SMARCA2
153	hypothetical protein LOC203411	Hs.297007	LOC203411
6602	ring finger protein 4	Hs.66394	RNF4
5432	N-myc downstream regulated gene 1	Hs.75789	NDRG1
4461	ribonuclease, RNase A family, 2 (liver, eosinophil-derived neurotoxin)	Hs.728	RNASE2
[truncated: 879 more rows]

## Sheet: 52GeneP_Value
GMRCL_ID	Genes name	UniGene	Symbol	P-value	un or down-regulated
[truncated: 52 more rows]
